# Supplementary material for: Comprehensive genome-wide analysis of the pear (Pyrus bretschneideri) laccase gene (PbLAC) family and functional identification of PbLAC1 involved in lignin biosynthesis
Source: PLoS One. 2019 Feb 12;14(2):e0210892. doi: 10.1371/journal.pone.0210892 (PMC6372139; doi:10.1371/journal.pone.0210892)
Supplement: S3 Table — (XLSX) [file pone.0210892.s003.xlsx]

## Sheet: Sheet1
Table S3 Identification and characterization of the PbLACs in pear.
Gene Name	Gene ID	Chromosome localization	CDS/Protein length (bp/aa)	MW (KDa)/ pI	Number of N-glycosyl	Signal peptide length (aa)/ Secretory pathway
PbLAC1	Pbr003857.1	Chr3/26252808-26249959	1755/585	65.5/9.68	16	24/S
PbLAC2	Pbr010954.1	Chr1/10565088-10562605	1455/485	53.3/4.65	6	－/*(Unknow)
PbLAC3	Pbr010955.1	Chr1/10547534-10544523	1596/532	58.6/9.21	7	－/*(Unknow)
PbLAC4	Pbr011352.1	Chr17/21597607-21600619	1479/493	53.9/6.53	8	23/S
PbLAC5	Pbr042315.1	Chr3/26914291-26909698	1677/557	61.7/9.40	11	24/S
PbLAC6	Pbr012358.1	Chr4/4597399-4600580	1680/560	60.6/9.51	12	22/S
PbLAC7	Pbr012397.1	Chr4/4334278-4336669	1698/566	62.4/6.36	11	22/S
PbLAC8	Pbr012398.1	Chr4/4355315-4357859	1695/565	62.2/6.03	13	22/S
PbLAC9	Pbr013101.1	Chr3/22521718-22519129	1620/540	59.6/8.35	7	25/S
PbLAC10	Pbr013455.1	Chr1/10557136-10544645	2217/739	81.0/7.62	10	－/*(Unknow)
PbLAC11	Pbr013454.1	Chr1/10565085-10562666	2760/920	101.8/6.40	15	－/*(Unknow)
PbLAC12	Pbr013456.1	Chr1/10540143-10534157	1521/507	55.8/6.59	9	－/*(Unknow)
PbLAC13	Pbr014327.1	Chr15/17824384-17826998	1695/565	62.5/8.90	11	31/S
PbLAC14	Pbr018935.1	Chr11/27297053-27293978	1758/586	64.5/9.79	15	25/S
PbLAC15	Pbr022396.1	Chr10/21965657-51968030	1689/563	62.2/8.48	13	28/S
PbLAC16	Pbr023439.1	Chr11/28768475-28771114	1638/546	60.2/9.46	13	－/*(Unknow)
PbLAC17	Pbr023440.1	Scaffold490.0/173518-177095	1506/502	55.3/9.33	9	31/S
PbLAC18	Pbr023443.1	Chr11/28737071-28739462	3408/1136	125.2/9.3	21	31/S
PbLAC19	Pbr024489.1	Scaffold384/168269-170948	1647/549	61.0/7.62	7	－/*(Unknow)
PbLAC20	Pbr024725.2	Chr2/8326887-8318266	1704/568	62.3/5.44	16	25/S
PbLAC21	Pbr027989.1	Chr2/15340658-15337752	1602/534	58.6/9.40	11	－/*(Unknow)
PbLAC22	Pbr028392.1	Chr6/2158643-2156324	1671/557	61.9/8.86	4	－/*(Unknow)
PbLAC23	Pbr029302.1	Chr7/11761541-11759026	1866/622	68.4/9.21	14	－/*(Unknow)
PbLAC24	Pbr029309.1	Scaffold490/173541-177095	1761/587	64.3/9.19	14	32/S
PbLAC25	Pbr029312.1	Scaffold662.0.1/63403-60824	1759/586	64.9/9.70	11	33/S
PbLAC26	Pbr030875.1	Chr5/1827534-1822324	1701/567	62.7/6.19	12	24/S
PbLAC27	Pbr030877.1	Chr5/1806705-1803476	1899/633	70.5/4.97	14	30/S
PbLAC28	Pbr032053.1	Chr2/15340616-15337767	1797/599	66.1/8.62	12	31/S
PbLAC29	Pbr033951.1	Chr3/24730173-24726230	1830/610	67.0/9.18	12	31/S
PbLAC30	Pbr034913.1	Chr7/11761454-11759026	1593/531	58.1/8.90	8	33/S
PbLAC31	Pbr034948.1	Scaffold662/63268-60823	1686/562	61.9/8.22	11	27/S
PbLAC32	Pbr035745.1	Chr11/26067283-26064928	1704/568	63.0/8.70	9	25/S
PbLAC33	Pbr035748.1	Chr7/15062309-15059278	1686/562	62.1/8.99	6	26/S
PbLAC34	Pbr035749.1	Chr17/21597607-21600619	3054/1018	113.7/7.58	12	26/S
PbLAC35	Pbr035929.1	Chr12/6192944-6190428	1692/564	62.2/6.78	12	22/S
PbLAC36	Pbr035962.1	Chr12/6007511-6004299	1680/560	60.9/9.41	13	22/S
PbLAC37	Pbr038866.1	Chr14/16480194-16477763	1512/504	56.2/8.00	2	－/*(Unknow)
PbLAC38	Pbr038988.1	Chr4/4597387-4600586	1644/548	60.1/9.13	14	－/*(Unknow)
PbLAC39	Pbr039980.1	Chr7/15062299-15059332	1698/566	62.9/6.67	13	25/S
PbLAC40	Pbr041372.1	Chr11/23265967-26231263	1671/557	61.6/9.42	11	22/S
PbLAC41	Pbr041924.1	Scaffold960.0/141910-144452	1692/564	62.2/6.15	13	22/S
Note: “/” indicates that the specific chromosome is not known.
