# Supplementary material for: Comprehensive genome-wide analysis of the pear (Pyrus bretschneideri) laccase gene (PbLAC) family and functional identification of PbLAC1 involved in lignin biosynthesis
Source: PLoS One. 2019 Feb 12;14(2):e0210892. doi: 10.1371/journal.pone.0210892 (PMC6372139; doi:10.1371/journal.pone.0210892)
Supplement: S7 Table — (XLSX) [file pone.0210892.s007.xlsx]

## Sheet: Sheet1
Table S7 List of LAC protein sequences of three Rosaceae species.
>fv__mrna14033
MSLAVAANSKLFREYIGAEGVGITFSDVPIDPGVEFHFLLSFGIDYTTSSRPKPTNGIFNAFWDTDNLSPSHVSAIKARHRNVKVGLSLGGDTVAGVSANFTPISINSWVRNAISSIVKITKEYKLDGIDIDYEHFNTDPNTFAECIGRLFFYLKQNKVVSFTSIAPYDDDAVQPYYLALWRKYGHLIDYVNFQFYAYDKGTTVTQFMKYFGTQSSNYKGGKVLVSFGTDQSGGLSPEHGFFDACATLKSQGKLNELDSMQIVVGMVVLIKPGNMQVTIIISNSVFRVRRVTWRRGDTWQRLDLRGKAGRLFVLCCITLGLIPQLALASITRHYTFDVQLQNVKRLCHTKSIVTINGQFPGPRIVAREGDRLLIKVVNHVQSNISIHWHGIRQLQTGWA…
>fv__mrna14031
MGFSILSLQAFFRLFLLSVLTLCLSSELAAASITKHYKFEIKLQNVTRLCHTKSIVTVNGQFPGPRIVAREGDNLLIKVVNHVPNNISIHWHGIRQLRSGWADGPAYVTQCPIQTGNSYVYNYTIVGQRGTLWWHAHLSWLRSTVYGPLIILPKRGAPYPFIKPYKEVPIIFGEWWNADPEAVINQALQTGGGPNVSDAYTINGLPGPLYNCSAKDTFKLKVQAGKTYLLRLINGALNDELFFSIANHTLKVVETDAVYVKPFKTNTILITPGQTTNVLLKTKPNFPNATFLMTARPYVTGLGTFDNSTVAGILEYEATTLHSTLPMKKLPLHKPILPALNDTSFVTKFVSKLRSLNTPQFPANVPQKVDKHLFFTVGLGSNPCSQQQNSNQTCQGPNG…
>fv__mrna18442
MGYLHVPAMAAWLFGLCVAAALMPELAEGKTRHYTFNIQYHNVTRLCSTRKIVTVNGKFPGPRLVAREGDRVLVKVVNHIKENVTIHWHGIRQLRSGWADGPAYITQCPIQTGQSYTYNFTIIGQRGTLWYHAHISWLRSTLYGPIILLPRRNESYPFVKPYKEIPIILGEWFKTDPEAVINQALQTGGGPNVSDAYTLNGLPGPMYNCSSNDVFKLKVKPGKTYHLRLINAALNDELFFSVANHSLTVVCADATYVKPFTTDILLITPGQTTGVLLKTKPNFPNATFLILTRPYFTGAGTLDNTTAAGILKYEHPLSSSGTPSSIKTLPLLKPSLPPINGTKFVNVTQFVQNLASKYRSLDSAKYPAKVPQTVDRKFFFTVGLGTSPCPKNTTCQGPN…
>fv__mrna18444
MGSSHPASPALSMATVFFSVCAFFCVLPELAVGKHAGVTRHYKFNIMSQSVTRLCKTKSIITVNGQFPGPRIVAREGDRLVIKFSPPMLSIGLHFDDRHGIRQLRSGWADGPSYITQCPIQTGQSYVYNFTITGQRGTLWWHAHISWLRATLYGPIVILPKKHVPYPFPQPFKEVPIIFGEWWKADTETVINQAIQTGSGPNVSDAYTINGLPGPLYNCSAKDTYKLKVKPGKTYLLRLINAALNNELFFSIANHTFTVVEADAVYVKPFSTKVVLITPGQTTNVILRTKPKSPNATFVMAARPYVSGPAAFDNTTTSGLLEYETSVSSNHNKNKNKRKKKLLLLTPVLPKLNDTMFSMNYNKKIRSLANPKFPSANVPKTVDKNFFFTVGLGLSPCSK…
>fv__mrna14746
MASSSSWNQIFCGLAFVFFGLFLGSSTSPAEAAIKKYQFDIQVKNVSRLCHAKPIVTVNGRFPGPTIYVREGDSVLVNVTNHAQYNMSIHWHGLKQYRNGWADGPAYVTQCPIQTGNSYTYAFNVTGQRGTLWWHAHILWLRATVYGAIVIMPKQGTPFPFPQPHREAEIVLGEWWNADVEEVVKQGTNMGLPPNSSDAHTINGKPGPLFPCSEKHTYAMEVEQGKTYLLRIINAALNDELFFGIAGHNLTVVEVDAVYTKPFTTQAILIAPGQTTNVLVQANQVPNRYFMAARPFMDAPLQIDNKTVTAILQYRGVPNSVLPILPQLPSPNDTTFALGYDKKLKSLNTPKFPANVPLKVDRHLFYTIGFGTQSCPSCLNGTRFVASLNNITFEMPQVA…
>fv__mrna07983
MEMVLWFRALLLVACISCLFPAPAECLERHYKFNVVLKKTSRLCSSKPIVTINGKYPGPTIYAREDDTVLVKVVNHVKYNVSIHWHGIRQLRNGWADGPAYITQCPIQPGQQYVYNFTVTGQRGTLWWHAHILWLRATVYGALVVLPKLGVPYPFPAPKKEVVVILGEWWKSDVEAVINEALKSGAAPNVSDAHTINGHPGPLSLCSSQGGYKLPVQPGHTYLLRIINAALNDELFFKVANHKLTVVEVDAVYTKPFETTTILIAPGQTTNVLLTADRSTGKYLVAASPFMDNPTVAVDNKTATATLHYRGSLASTNTILTVPPPQNATRLATSFTKSLRSLNSDTYPAKVPLKIDHSLMFTVSLGLQTCPSCANGNRVVADLNNVTFVMPKISLLQAH…
>fv__mrna25238
MTRSNNFCRASLLLFSCVVGFFFIPAKAALKNYQFDIQVKNVSRLCHSKPIVTVNGMFPGPTIYAREGDTLLVNVTNHAQYNMSIHWHGLKQYRNGWADGPAYITQCPIKTGNRYTYNMTITGQRGTLWWHAHIFWLRATVYGAIVILPKQGTAGFPFPQPYSETNLILGEWWNNDVEEVVKQGNKLGLPPNMSDAHTINGKPGPLFPCSEKHTFAMEVEQGKTYLLRIINAALNDELFFTIAGHNLTVVEIDAVYTKPFTTQAILIAPGQTTNVLVQANQVPSRYFMAARPFMDAPVSIDNKTATAILQYKGIPNSVLPVLSQLPALNDTAFALSYGAKLKSLNTAKYPANVPLKVDRQLFYTIGLGINQCSTCLNGTQLTASLNNITFVMPKIGLLQ…
>fv__mrna20428
MAKTTNLCFCSLLPFLCLVAFFFIPAKAAVKSYQFNIQVKNVSRLCHSKPIVTVNGMFPGPTIYAREGDTLLVNVTNHAQYNMSIHWHGLKQYRNGWADGPAYITQCPIMTGNTYTYNMTITGQRGTLWWHAHIFWLRATVYGAIVILPKQGTGFPFPQPYSETNLILGEWWNNDVEEVVKQGNRLGLPPNMSDAHTINGKPGPLFPCSEKHTYAMEVEQGKTYLLRIINAALNDELFFAIAGHNLTVVEIDAIYTKPFTSQAILIAPGQTTNVLVQANQVPSRYFMAARPFMDAPLSIDNKTATAILQYKGIPNSVLPVLSQLPALNDTAFALSYNAKLKSLNTAKYPANVPLKVDRQLFYTIGLGINQCSTCLNGTQLTASLNNITFVMPKIGLLQA…
>fv__mrna18812
MASWIRVLLLLLACLLPALVESRVRNYKFNVVLRNTTRLCSTKPIVTINGRFPGPTLYAREDDTVLVKVTNHVTYNVSIHWHGIRQIRTGWSDGPAYITQCPIPQGQSFTYNFTITGQRGTLLWHAHILWLRATVHGALVILPKRGVPYPFPTPHKEVPVVLAEWWKSDTEAVINEALKGGLAPNVSDAHTINGHPGLVSPNCTTDGGFKLSVESGKTYLLRIINAALNEELFFKIAGHKLTIVEVDATYVKPFKTDTIVIAPGQTTNALITANQKSGKYLVTASPFLDTPGIAVDNLTSTATVHYSGTLSNSPTTLTSPPPQNATQVANSFTDSLRSLNTMKFPAKVPLKIDHNLLFTIGLGINPCPSCKAGNGSRVVASINNVTFVMPTTALLQAHF…
>fv__mrna09404
MKAFCQLVLLVTLLIISGVLPSCVSQTTRRFEFNVEWKNVTRLCHKKPLLTVNGEYPGPTIAVHEGDNVEIKVTNRIAQNTTIHWHGIRQIRTGWADGPAYITQCPIREGKTYTYKFTVIDQRGTLWWHAHHSWQRASVYGAFIIHPRTPYPFSVPIQDEFPIIFGEWWNGDIDSVESEMMKYGGGPAISNAYTINGLPGPFYNCSNKDTLIKTVEHGKTYMLRIINAALNDELFFAVANHTLTVVEIDAVYTKPFKTKAIMIAPGQTTNVLLTANQVPDSSGMFLMVAWTYLTSVFPFNNSTTAGFLQYKNLMSTEHTSQHPNKVTTFDPVMYNFPQMEDTKYYTKFSDNLRSLHSPRYPCNVPKTIHKRIVAVISLNLQDCPANKTCKGYANKRFFA…
>fv__mrna20911
MKFSSRIQVILLVAFIYPALMVESLVRHYNFRVVLKSTTKLCSSKAILTVNGKFPGPTLYAREDDTVIIRVTNHGNRNVTIHWHGVKQLGTCWADGPAYITQCPIQPGQNFIYKFTITGQRGTLLWHAHDSWLRATLHGAIVILPKLGTPYPFPTPQKERIIILSEWWKSDVEAVVDESTQSGLPPNISDAHTINGHPGPAPGCSSQGFTLHVESGKTYLLRIINAALNDDLFFKIARHNLTVVEVDASYTKPFQTDTIFISPGQTTTALLEANKDIGNYLISVSPFMDAPIGIDNFTSIATLRYKHTPRNSTTFLTSIPPQNATPLTATFIDSLRSLDSKLYPANVPLTIDHSLFLTVGVGINPCDTCVNGSKLVASVNNVSFVMPTIALLQAYYYNI…
>fv__mrna28184
MGASSFTLKPLSCCLLLCLLAFLTLLASFAAAETHYHEFVVEAKPVKRLCRTHNTITVNGQFPGPTLEVRNGDSLAVKVTNRAKYNVTIHWHGLKQLRNPWADGPEYVTQCPIQPGATYTYRFTIQNQEGTLWWHAHSKWLRATVYGALIIYPRLGTPYPFSMPKKEFPLLLGEWWDRNPLDVQRLAQFTGGAPNVSDAYTINGQPGTVRIPVESSETILLRIINSALNQELFFTIANHRLTVVSADASYTKPFTTRVIMLGPGQTTDVLLTADQPPAHYYAAARAYQTAQNAAFDNTTTTAILEYKSAAACDSKKAKFSAPVLPSLPAYNDTATATAFSVQIKSPSQVQIPTQIDENLYFIVGLGLINCTVPNSPRCQGPNNTRFAASMNNVSFVFPK…
>fv__mrna07472
MEAPSSILLLGLCLLFASSAMSTLAEPKAHHHEFVIQATPAKRLCKTHNSITVNGQFPGPTLEVNNGDTLVVKVTNKARYNVTIHWHGIRQMRTGWADGPEFVTQCPIRPGGSYTYRFTVQGQEGTLWWHAHSSWLRATVYGALIIHPKQGDSYPFPKPNRQETLLLGEWWDANPIDVVRQATRTGAAPNISDAYTINGQPGDLYNCSKKGTVVVPIDSGETNLLRVVNAALNQPLFFSVANHKLTVVGADASYTKPFTTKVLMLGPGQTTDVLISGDQQPSLYYMAAHAYFSAQNAPFDNTTTTAILEYKSVRCNNTTSCKKSKPIMPQLPAFNDTNTADVFTRSFRSPRKVEVPTEIDENLFFTIGLGLNKCPKHFRSRRCQGPNGTRFSASMNNVS…
>fv__mrna07465
MEAPSSILLLGLCLLFASSAMTSTLAEPKAHHHEFVVQATPVKRLCKTHNSITVNGQFPGPTLEVNNGDTLVVKVTNKGRYNVTIHWHGIRQMRTGWADGPEFVTQCPIRPGGSYTYRFTVQGQEGTLWWHAHSSWLRATVYGAIIIHPKQGDSYPFPKPNRQETLLLGEWWDANPIDVVRQATRTGAAPNVSNAYTINGQPGDLYNCSSKGTVIVPIDSGETNLLRVVNAALNQPLFFSVANHKLTVVGADASYTKPFTTKVLMLGPGQTTDVLISGDQQPSRYYMAAHAYFSAQNAPFDNTTTTAILEYKSVRCNNTTSCKKSKPIMPQLPAFNDTNTAEVFTRSFRSPRKVEVPTEIDENLFFTIGLGLNKCPKHFRSRRCQGPNGTRFAASMNNV…
>fv__mrna21281
MEIQIAGKLVEEHTDTSPFSTLRRRRGLASTQEDSSSVPDHFPSPASPFFSSFSARSPKTSNIVDLAGKLEKNGLVGEGKWSGTLLESSGVKARRRRRRRVENGQILQSSKLPEPSYTDHRSPMEVLNSSIFLLGVCLLLASSTMSSAEPKTHNHEFVIQATPVKRLCKTHKSITVNGQFPGPTLEVNNGDTLVVKVTNKARYNVTIHWHGIRQMRTGWADGPEFVTQCPIRPGGSYTYRFTIQGQEGTLWWHAHSSWLRATVYGALIIHPKQGDSYPFTKPKREQTLLLGEWWDANPIDVLRQATRTGAAPNVSDAYTINGQPGDLYKCSSKDTVIVPINSGETNLLRVVNAALNQQLFFAVANHKLTVVSADASYTKPFTTTTLMLGPGQTTDVLIT…
>fv__mrna18757
MARFVFALACALALLASSVASAAIVEQSFNVNNLTVTRLCQNQLITAVNGQYPGPTIRAREGDTLVVHVLNQSPYNLTIHWHGIFQLLSAWADGPAYVTQCPILPGNSYTYRFNITGQEGTLWWHAHVSWLRATVYGALIIHPRSNRSYPFAAPFQDVPIMLGEWWNANVVDVENQGLATGGAPNNSDAYTINGLPGDFYNCSQNQTYKLNVVRGKTYMLRIINAALNNQLFFGIAKHNMTVVAVDASYTKPYVTEVVLVAPGQTTDVLITANQPVGSYYMAATPYASAAIPFPNTTTRGVLLYNGYNSSSAPLMPALPNPRDTSTAHRFSSNLTGLAGGPQWVPVPLQVDEHMFVTIGVNLDVCAEGMTCQGPLNNRLSASMNNESFQLPTTLSMLEA…
>fv__mrna16187
MANNPSSLMPSELIDRCIGSKIWVIMKGDKELVGTLRGFDVYVNMKYLSDQVVELLSYSQRNIELVQCKTRQEKVDVGERLILVIISPVSVVLKRRVCIRVFVLSNCFSSLEGCLGNIEHIKLVWRRQDKTMRILESVVNLLNNFTQHFMDSLLCILRLRMSSLSDVDKTRWLLESMQPGVCIRFLAKSNCFSSVEGCVANVMRAVAIPANCWCDNEITAEGRRITKLDQILLNGNNIAIEVSRISIHLQLLGLLFAVNGFLLHCQAWPARYTFVVEDTPYTRLCSTKNILTVNGQFPGPTLYVHKGHTISVEVINRGSRNITLHWHGVAQPRNPWSDGPDYITQCPIQPGAKFTQKIIFSTEEGTLWWHAHSEWDRATVHGAIIIYPSKKSKYPFPKP…
>fv__mrna18760
MARFVFALACALALLASSVASAAIVEQSFNVNNLTVTRLCKNQLITAVNGQYPGPTIRATEGDTLVVHVLNQSPYNLTIHWHGIFQLLSAWADGPAYVTQCPILPGKSYTYRFKITGQEGTLWWHAHVSWLRATVYGALIIHPRFPRSYPFPAPFQDVPIMLGEWWNANVVDVENQGLATGGAPNNSNAYTINGLPGDFYNCSQNQIYKLNVVRGKTYMLRIINAALNDQLFFGIAKHNMTVVAVDASYTKPYVTEVVVVAPGQTTDVLITANQPVGSYYMAATPYASATIPFPNTTTRGVLIYIGYLSSRAPLMPALPNPRDTSTAHRFSSNLTGLAGGPHWVSVPLQVDEHMFVTIGVNLDVCAEGVTCQGPLNNRLSASMNNESFQLPTTLSMLEA…
>fv__mrna27526
MAGFNKMGVILLAASLGFMFLQLCSATRYYDFVLKETNFTRLCSTKSILTVNGSFPGPTIKVHKGETIYVNVHNQGLYGVTIHWHGVKQPRNPWSDGPENITQCPIQPGSSFTYEVVFSNEEGTLWWHAHSDWTRATVHGAIVILPAAGTKYPFAAPHAQHPIILGSWFKSDVMEVINSALATGADPNISDAFTINGQPGDLYSCSKASTYRLKVDYGKTYMLRIINAIMNEEQFFAIANHTLTVVTQDAAYIKPITTSYIMITPGQTMDVLVTANQPRSHYYMASSAYADGIVPFNNSTTTAILQYRGNYSTPSTIPLPSLPIYNDTTAADSFTALLKSLASKAHPISVPTKITTRIYMTIAINERICPNASCAGPDNNAIAASLNNISFETPSIDIL…
>fv__mrna27523
MGCRILVFFLGTFFLDGLLLSMAANVHHYSFILKETNFTRLCFTKPMLTVNESFPGPTIHVRKGDTAFVNVLNNGKYGVTIHWHGVKQPRNPWSDGPENITQCPIQPGKNFTYEIIFSDEEGTLWWHAHSDWSRATVHGHIVILPEIGKTYPFPEPYSQQTIFLGEWFDTDLKELIDEATATGSDPDPSTGFTINGWPGALYNCSNETIYTLGVKYGKTYLLRLVNGVMNEEMFFGIAGHNITVVAQDASYIKPIVTSYIMITPGQTMDILLTANQTPSYYYMAASPFFDSGAPFDNTTTTAILRYTNVTSAPSTIPMPSLPFVTDKEGADNFTTQLRALASKKHPISVPKNITERILITVSVNQLPCEANVTCGGPNGNRLAASLNNISFTTPTTDIL…
>fv__mrna27527
MQPKVYLNFSAGAVLGNRYPKRAQLFSLDLKMGCFKPISFFCSVFFFAILACILLLQSEVEAKELYYDFVLKEANFTKLCSTKSAMVVNGSFPGPVITARKGDTVYVNVHNEGTYGVTIHWHGIKQPRNPWFDGPEYITQCPIQPGTNFTYTVLLSSEEGTLFWHAHSDWTRATVHGAFVILPAENTTYPFPEPDHEAVLVFASWYKEDVPTLMDEALKYGGLTTLSDSYAINGQPGDFYECSNETTFRLAVDHGSTYLLRLVNSVQNTDMFFAIADHNLTLVGVDGNYVKPFVTNYLMITPGETMDILVTATQPLGHYYMLISPYFDGQADDFDKSVTSAIFQYNGNYTPPTSPIYPDHIPGFYDVDAARNFDRQLKSLASLEHPANVPQHITTRMFI…
>fv__mrna27522
MGSMLGLLGVFLLDGLLLSMAYNVHHYSFILKETNFTRLCTTKPMLTVNEQFPGPTITVRKGDRAFVNVHNNGKYGVTIHWHGVKQPQNPWSDGPENITQCPIQPGKNFTYEVIFSDEEGTLWWHAHSDWSRATVHGPIVILPERGKSYPFPEPYAEKTVVLASWFNRDVKELIDNATAIGGDVDPSDAFTINGWPGALYNCSETISRLPVVFGKTYLFRLVSAVMNEEMFFAIAGHNFTVVAQDGSYIKPILTSYIMITPGQTMDILLTANQPPSYYYMAASPYFESGAPHDETTTTAILQYTNVIAAPANISMPTLPIETDNISADNFTSKIKALASKDHPISVPKNVTKQILITVSVNQLPCELGAGLCGGPNGNRLSASLNNISFDTPTTDILQA…
>fv__mrna02152
MEPSEDNFVNESDSSNLVKEATYTRLCSTKKILTVNGKFPGPVLRAYRGDTIYVNVHTGGRHNITIHWHGVRQPRNPWSDGPEYITQCPIQPGGSFNQKIIFSTEEGTLWWHAHSDWSRAPVHGAIYVYPKPGTSHPFPKPHAEIPIILGEWWKQDVMKEFQEFVRSGGPPNVSDAYTINGQPGDLYPCSKSVNAIVNEIVFLAVANHNLTVVVVATDASYTKPIETDYITISPGQSMDVLLVTNQQRPGLYYMAARAYNGNPVVGFDTTTTTAIVEYNNGNGNKNDTPLFPYLPGFNDTARAFGFFSRLKSLPVDFKEPVPKTIDRRIISTIAINTFPCQGNQTCQGPNGTRLAASMNNISFVEPNTVDILVAYYYYINGVFKKGFPNYPPYAYNFTG…
>fv__mrna18694
MENNNCMSVLSCVSTNVASAFFASLERCSCINLSTTDFEDDNNFSAADDHGSLLLSSGPTSEPNLNQPAPASAAAAAAQEVLCGLVSCRHMGKKGTVDICLHMALPESHIDDELDVILVFLRISITRQRWIIYSFALFPFRTRSLGTAALRLLREASAELDEPFPTVESEFRKEQNLLLILGYNVLVMAQWPSGGQTRFYDFKVQSTRVAKLCTSKDMVTINGMFPGPVVYAQEDDRVIVKVTNETPYNTTIHWHGVRQKLSCWFDGPSYITQCPIQAGQSFTYEFTMVKQKGTFFWHAHVSWLRATVYGALIVYPKTGVPYPFKVPYEEHIIILGEYWLQDVVQLEHDTAASGGPPTPASAFTINGHPGPNYNCSNNDVYQIDVVSGKTYMLRLVHAG…
>fv__mrna20734
MEVKKMLGLLFGIFFLDGLFLLAAASNVHHYSFILKETNFTRLCFEKPMLTVNEQFPGPTIHVRKGDTAFVNVHNDGKYGVTIHWHGVKQPNNPWSDGPENITQCPIQPGKNFTYEVIFSDEEGTLWWHAHSDWSRATVHGHIVILPEIGKTYPFPEPYAEQTLFLASWFNTDVKELIDDATLIGGDPDPSDGFTINGWPGALYNCSNETISTFDVEYGKTYLFRLVSGVMNEEMFFGIAGHNFTVQTSLQVPTTLLLVPSLYSGAPFDNTTTTAILRYTNATAPSSIPFPSLPSTTDKESVDNFTSKLKALASEEHPISVPQNITKRIIITVSVNQLPCDLVNGTCGGPQGNRLAASLNNISFSTPTTDILQQYYSMLNDTSFDSDFPSQPAVVFNFT…
>fv__mrna27557
MACSVSLHAYRTRTTKTTSFSVKMGVLQRLLGSLLLCSVFLCLVEGDVHYYDFVLKEANFTRLCMTKSMLVVNDSFPGPVIRVHKGDTVYVNVQNQGDYGLTIHWHGVHQPRNPWSDGPEYVTQCPIEPGTNFTYEVIFSDEEGTLWWHAHSDWTRAGVHGAIVVMPSDETGFPFPEPDGEEILVFGSWYYIEDLNAVVAEDVADGSDTPRSDCYTINGQPGDFGLCSKDSTYRWQVEYGKTYLLRLVSAVMNAELYFAIADHSLTVVGLDGAYVKPIVTDNIMISPGQTMDILVTANQSLGEYYMAARQFDSVRPDDQTFDKSNVTAILEYKGNYTPPAYPIFPSTLPSYEDLLPAIEFTNQIKSLASEDHPINVPMNITTKMYIAVEMNSGSVTETS…
>fv__mrna27556
MSHACHLDFGSFPPNPATSLQTLKSVRLTMALLPGFLGALLLSSLAVLCMVEGTVHYYDFVLKEKNFTRLCSTKSMLVVNDMLPGPTIRVQKGDTVYVNVQNQGDFDLTIHWHGVHQPRNPWSDGPEYITQCPIEPGSNFTYEVIFSDEEGTLWWHAHSDWTRNSVNGAIVVMPLNETGFPFPEPDGEEIIVLGSWYFDDVNEVVAEALQDGTDTPRSDCYTINSQPGDFFACSNDSTHRWEVEYGKTYLLRMVNAVMNAELYFAIAEHNLTVVGMDGSYVKPIVTNFTMIAPGQTMDILVTANQSLGRYYMAARQYDSVRPDVTDYDMSNVTAILEYKGNYTPPELPIFPSTLPTYEDLYSAADFASRIKSLASTEHPINVPQNITTRMYITAEMNMI…
>fv__mrna15091
MLVVNESYPGPPIRARKGDTIYVNVYNEGFYGFTIHWHGVKQPRNPWFDGPEYVTQCPIAPGTNFTYQVQLTEEEGTVWWHAHSDWTRASVHGAIVVLPALGTMFPFPEPDEEEIIVFGSWYLGNLRERVEESLQPGSTETLPQSDAYTINGQPGDFLPCSINATWRRKVDHGKTYLLRLVNANIDAEFFFAIAEHNLTVVGLDGAYTKPINTRYIVVTPGQTMDVLLYANSTPGLYYMAGRQYLSTTSDTGFDHMNATAILQYNGNYTTTDAPLFPEHLPMYMSQAEAFNFTNKIRSLASPEHPVNVPKESEITTRMFITASMNSLYCAPDLGPTCVNISFATSVNNISWVNPTTDSILQAYYRNISNPIYETDFPDQPPTYFNFTDGGTTMSTVLTV…
>fv__mrna24296
MSTQFPAFAVLIIILQLFISLARAEVHYHDFIVKEVNFTRLCESKLMLVVNESFPGPELRARKGDTIYVNVYNQGFYGFTIHWQVSPLFNSSPICLLHGVKQPRNPWFDGPEFVTQCPISPGTNFTYQINLTTEEGTVWWHAHSDWTRASVHGTIVVLPALGTTYPFPVPDEEESIVFGSWYMGNLKETIDECMVPENATNLPEAAAYTINGQPGDFALCSANSSYRFKVDYGKTYLLRILNANIDAEMYFAIAEHNLTLIGMDGAYTKPLESSYIMISPGQTMDLLLNTNISTLGSYYMVAREYVSATIDTVSSYLDDAVAILEYNGSYSSLDAPVYPELLPMSLSQEPAYSFIKQIRSLATPEYPINVPTESDVTKRMYITASSNALYCTPDLGPSC…
>fv__mrna24290
MEDGDAVLKRAHADYGGYEEDVIVDILARLPVKSLMRFRCVCKSWRALISDPYFVKKHFSWRTETYKLNFNIDPPLFLDLKALKDVKNEVSFKGIDSIMLWNPCTRDSKVLSNPPLVIEPKDSNYYYHGFGYDSATDDYKVMRGFAYDANGAEKFMTQIFALKTGSWRTVKDIDYVELTEGQGVFLNGALHWLGDLSDGDRKILSFDLGAEKFQETIPLPYDDWFTDLLIHRNRLCVCTRPTKSNSCHIWMMKEYGVKESWTELVQFSLDNYVWGPEDHRHYVSPVCILENGVVLIDGLGCYEWLMFAVFAVLIILKVLISLAQAEVYYHDFIVKEVNFTRLCESKLMLVVNESYPGPAIRARKGDTIYVNVYNQGYYGFTIHWQVPSHNLLFLHGVKQ…
>fv__mrna17621
MHALDDVSGEFVGLIASSISHQPGQPQPVTRVQDAHANAQAEPHQQSTMFLVISLVRGEVHFYDFAREKNFTRLCETKSMLVVNDIFPGPEIRVRKGDTVYINVHNQGSYGITIHWHGILQLRNPWSDGPEYITQCPIQPGTNFTYKVLLSTEEGTVWWHALIVTGHELAFMVPLSSCLLLASWYSGDLKERVDEAMEEGTSLPRSDAYTINGQPGDLYACSKETTYRRKVDYGKTYLLRIVNANIDSTLFFAVAQHNLTVVGLDGSYIKPIYTTYMLISPGQTMDVLLKADQVLGRYYMAGRHFSSDNAKVSEIGPISVTSIMEYNANYTHPTSPLFPKTIPMYKDSAAALNFTCQIKSLASPKHPINVPLDNDITTRMFVTASMNSLYCEDSGFLSC…
>fv__mrna11910
MNIISLVVDSHEAIISPTCGLIALHGIRQLRNPWSDGPEYITQCPIQPGTNFTYEVILSKEEGTVWWHAHSDWTRASVHGAIVILPAVGTTFPFPKPDEDEVIVIASWYKGDLQARVDEAMENDENLPHSDAYTINGQPGDLCPCSNEATYRRKVDYGKTYLLRIVNANIDADIFFAIAQHNFTVVGLDGAYIKPIDTTYILLTPGQTMDVLLEANQVLGHYYMAGRHFSSENVAVVNFDHANVTAILQYNGNYSHLTSPVFPSSLPMYYDFVASLKFINQIRSLAIPDYVINVPLDYEITTRMFITTSMNSLYCEDSSSGCETKQISASVNNISWVNPSTDILEAYYRNISGVYSADFPDNPPSFYNFTDESYSIDTVLTVQGRKVKVLNYNESVEIV…
>fv__mrna27531
MKPQKNRLLVTTEFLGFLFLIAQFTSLLVQGDVHYYDFVVREKEFTKLCVTKSILVVNDSFPGPEIRVHKGDTVFVNVHNQGYYGFTIHWHGIKQPRNPWSDGPEYITQCPIAPGTNFTYEVQLSDEEGTLWWHAHSDWTRATVHGAIVILPAVGTTFPFPQQPDEDETTLIIASWYFGDIKELVDVAMEVGGDLPHSDAYTINGEPGDLCECSKETTYRRMVDYGKTYLLRIVNANINAEHFFAVGGHNLTVVGLDGAYIKPINTGYIVISPGQAMDVLLEANQAPGQYYMAARQYSSEDAAVVDFDHVNVTAILAYTGNYTYQPPLYPTTLPMYLDYPAAVEFILRIKSLATPEYPISVPLNVTTSMFIVVSMNELPCKHSGCKTDMEMTSSLNNIS…
>fv__mrna24295
MATQFLVFAVLIVILLFDYLFPSSILVVLGTILNRGREPSASNQAIKDEESTNSTVGFFKFALRIRHGVKQPRNPWFDGPEYVTQCPILPGTNFTYQVQLSTEEGTLWWHAHSDWTRASVHGAIAVLPALGTTFPFPEPDEEEIIVFGTWYLGNLKEQVDKCLDPATNSDLPKASGYTINGQPGDFSPCSTNTTYRRKVDCGKTYLLRIVNANMDEEFYFAIAEHSLTVVGLDGSYTKPINTNYIVIAPGQTMDVLLNTSSTLGSYYMVGREYLNSNVDKPIADHDAIAILEYNGNYTTSAAPLFPQQIPNSLSQEPAFNFYGKLRSLATPEYPVNVPQESDITTKMYITASSNALYCTPDFDPTCFNISFAASVNNISWANPSESILQAYYMNISEPV…
>fv__mrna12086
MRLIREEIDIPELESETSESHLEVSYPASSSYPRKNNMKPQKNCSILSTEILGFLFLLVLFISSVAGEVHFYDFIVREKNFTKLCLTKSILVVNDGFPGPEIRVHKGDTVYVNVHNQGDYGLTIHWHGIKQPRNPWSDGPEYITQCPIPPGTNFTYEVILSTEEGTLWWHAHSEWTRATVHGAIVILPSAGTTYPFPQPDEDETIIIASWYEGDIKELYDEAMDDGSDLPHSDAYTINGEPGDFCACSKETTYRRTVDYGKTYLLRIVNANMNAEHFFAVAEHNLTVVGLDGSYVKPIETSCIVISAGQVMDVLLKANQSPGQYYMAARQYSSEDAEVTGFDHVNVTAILEYRGNYTYQTSPSFPTSLPMYLESPAAISFTNRIRSLATPEYPIDVPNI…
>fv__mrna17622
MAIMVVHFLVLQFLMISLVRAEVREKNFPRLCETKSVLLVNDIFPGPEIRVHNGDTVYVNVHNQGYYGLTIHWHGIMQLRNPWSDGPEYITQCPIQPGTNFTYDVLLSTEEGTVWWHAHSDWTRASVHGAIVILPTVGSTYPFPQPDKDEVIILSSWYLGDLKARVDEAMEEGTSLHHSDAYTINGQPGDLCPCSKFAQHNLIVVGLDGSYTKPIYTPYILISPGQTMDVLLKADQALGFYYMAGRHFSSDNAKVTEFDHVNVTAILEYNGNYTYSASPLFPQTLPIMFITASMNSLYCEDSGFLSCTEIPVASSVNNISWVNPRSTDLLQAYYRNISGIYSTDFPDQPPTYYNFTEATYSKDTMLTVQGTKVKVLSYNESVEIVFQGTDVQGGSVNHP…
>fv__mrna08067
MGLGLLWFLLLQGGLLLCITAQREFVFVVEEVHITRMCLEQPLLTVNRMFPGPNITVTRGETVNVKVLNNGIHPITIHWHGLKQHRNPWSDGPEHITQSPIAGNGGTFKYTLVFTDEEGTLWWHAHSDWSRASVHGAIVVLPPPNRRRTNQYPFQPQPDYTQTIILGSWFYNISVMDEYQKALISGGDAPGATSFTINGYPGQLETVCVDGTIDMYTLPVEREKVYHLRIINAVMEEEMLFAIAGHNFTVVGLDGAYLTPVPSNYIMITPGQTMDILLTTNQNSSKAYYIGAKDFLDTTLSRARNMTTRAILRYPDYTGTEDPVDLGDLLPVDSKNASYAKAFTDRVRISGLTGNAVPTDSDINKNFTITISVNTLPCPYADNNCSGPPYNANWTGVHA…
>fv__mrna05430
MNDSFPGPVIRVQKGDTVYVNVHNPGDYGMEYINQEILGQMVRSISQCPIEPNTNFTYEVIFSDEEGTLWWHAHSEWTRASVHGAIVVKPLEETGFPFLEPDGEEIIIFGSWYLIERLNEVVAEKIKEGHDTPRSDCYTINGQPGDFGWCSNDSTHRWQVEYNKTYLLRIINAVMNAELYFAIAEHTLTVVGMDGSYVKPIVTDFIMISTGQTMDILVTANQPLGRYYMAGRQFDTAIDAFQAYDKTNVTAILEYKGNYSDLVYPIFPTTLPAFEEILPAVNFTSRLKSLASIDHPTNVPNNITTIMYITVEMNNGTFINGGEEIKSGLVSILNNLSWVNPSTDVLLDYYRNMSGFYTADFPDYPPSMFDFIADDQPPDRTIATVKATSVKVLEYNEEV…
>fv__mrna11940
MQPRNPWSDGPEYITQCPIQPGTNFTYEVILSKEEGTVWWHAHSDWTRASVHGAIVILPAVGTTIPFPKPDEDEVIVIASWYKGDLQARVDEAMENDENLPHSDAYTINGQPGDLCPCSNVNANIDADIFFAIAQHNFTVVGLDGAYIKPIDTTYILLSPGQTMDVQVLGSYYMAARHFSSENVAVGDFDHANVTAILEYNGNYTHLTSPVFPSSLPMYYDFAAYQNFTNRIRSLATPEYAIQAQVVKRNKSVQANISGVYSADFPDYPPSFYNFTEESYSIDTVLTVQGRKVKVLNYNESVEIVFQGTNVLDGSVNHPMHLHGYSFYVVGYGFGIYDNATDPKGFNLIDPPEVTTFGVPKNGWLAIRFTANNSGVWFWHCYMDRHLTWGMEAAFIVKN…
>fv__mrna24292
MATQFLVFAVLIVILLVFSSFAQCEVHYHDFIDITDSPFTGKSLHTTSSSYQHGVKQPRNPWFDGPEYVTQCPILPGTNFTYQVQLSTEEGTLWWHAHSDWTRASVHGAIVVLPALVTTFPFPEPDEEEIIVFGSWYLGNLKEEVDECLDPATNSNLPIADGYTINGRLGDFSACSQNTTYRRKVDYGKTYLLRIVNANIDVEFYFAIAEHSLTVVGLDGSYTKPINTGYILIAPGQTMDVLLNASSSLGRYYMVGREYISATVETLSDTANDAIAILEYNGNYTTSETPLFPDQIPNSLSQEPAFSFYGKLRSLATPEYPASVPKESEVTTRMYITASANALYCTEDLGPSCVNISFAASVNNISWANPRESVLQAYYKNISEPVYETDFPDEPPTYF…
>fv__mrna31737
MIQLLQSTSCIFKLLGLCLLFCLVKVPAVEGRIRHYKWEVKYEYKSPDCFKKLVITINGGTPGPTILAQQGDTVVVELKNILLTENVAIHWHGIRQIGSPWSDGTEGVTQCPILPGDTFKYQFVVDRPGSYLYHAHYGMQREAGLYGAIRVAVPEGETEPFFYDYDRSIILTDWYHRSTYEHAVGLSSNPFVWVGEPQSLLIQGRGRFNCSSLATPSLEAGACNASSPDCSPYAVTVIPGKTYRLRIASLTALSALSFQIEGHNMTVVEADGHYVEPFVVKNLFIYSGETYSVIIKADQDPSRNYWMTTNIVSRNPITNTTTTTTTTPPGLAFLNYYPNHPRRSPPTVPPAGPAWNDVKSRLNQSLAIKAHRDFIHTPPQTPDRVIVFLNTQNKINGYV…
>fv__mrna18497
MVKILELHRTSVKLFDLWSLICLVAFPIVEARVRHYRWDVKYEYKSPDCFQKLVMTINGGTPGPTILAQQGDTIVVELKNSLLTENIAIHWHGIRQIGTPWSDGTEGVTQCPILPGDTFTYKYVVDRAGTFMYHGHYGMQREAGLYGSIIVSLPSGASEPFAYDYDRTIILNDWFHKSTYEEATGLSSIPFVWVGEPQSLLINGRGRYNCYLLANPSLGACNVTNPECLPHVVTVIPGKTYRLRIGSLTALSALSFQIEGHNFTVVEADGHYVEPFVTKNLFLYSGETYSILVKANQDPSRNYWMTTSVVGREPKTPTGLAILNYYPTHFRKSPSTVPTTGPAWNDTAPRLAQSLAIKALQGTIHTPPPTSDKTIVLLNTQNKIEGHVRWSLNNVSFSI…
>fv__mrna32248
MAFKSFFTLFLIHICFFASLSYAEDPTFYHDFVVSYITASPLGVPQQVIAINGKFPGPGINVTTNNNVVVNVRNKLDENLLFTWAGIQQRRSSWQDGVLGTNCPIPPKWNWTYNFQVKDQIGSFFYFPSLNLQRASGGYGGFIINNRAVIPIPFATPDGDITILIGDWYTKNHTALRKTLDAGKDLGIPDGVLINGKGPYQYNTTLVPDGIDYETIDVHPGKTYRLRVHNVGVSTTLNFRIQNHNLLLAESEGSYTVQQNYTSLDIHVGQSYSFLLTTDQNASSDYYIVASARFVNESHWKKVTGVGILRYSNSKGKAAGPLPPPPSDEFDKTFSMNQARSIRWNVSASGARPNPQGSFRYGSINVTDVYVLKNKPPVMINGKRRTTLSGNSFVNPATP…
>fv__mrna23418
MSGSDHRRPWQILHATLLVILLFACRAHGEDIFLQWDVAVNTSIRPASVDQPVITINGMFPGPLINATTNDVVHVNVVNHMDEALLITWNGIQQRRNSWQDGVSGTNCPIQPFTNWTYVFQLKDQIGTFSYFPSINFLKAGGGFGPIRVHHRPVIQVPYLKPEAELDLLVGDWYETSYKDLRSTLSSNLMAAYNSTPDKILMNGKGSYRDPLTKAYESFTVKPGKTYLIRISNVGSAWSLNFLIQNHRMVLVETEGSYTNAITLDYLDVHVGQSYSVLVTADQATSDYYMLATPKLVNVTDMTKFGIGVLHYDSSTTAAGGPLPIGPDPFDIELSINQANSIRWNLTTGAARPNPQGSFNVHNVTLSQTFILSASTAEIDGTPKFTVNNVSYLTPDTPL…
>fv__mrna23416
MAYTGLIKCAILVLALVARANAIHIYLDWDVTLDSTIKPVSLDQPVITINGKFPGPLINATTNDFVHVNVFNNMDEPLLFTWNGIQQRLNSWQDGVSGTNCPILPGTNWTYVFQTKDQIGSFFYFPSINFHKAAGGFGAIRVINRNVIAVPFPAPEAEYDLLIGDWYYDSYKTVRSHMNRSETAYFILPDIMLMNGKGPLNNPRSIDYESFTVTQGKTYRLRISNVGNALSFNFRIQNHQMVLVETEGSYTDQITLDSLDVHVGQSYSVLVTANQDEADYYMVASPKLLKTSDYSSLVGIGVLHYSNSVSTVSGPLPEGPDPLDDDFSMNQARSIRWNLTVGAARPNPQGSFNVSNVTLSQTFVLESTVAQIHDLPRYVVNNVSYYTVPTPLKLADYCV…
>fv__mrna17390
MPSLCFFNLVILVCSLRPALGADPYVFYDWTVSYITASPLGVKQKVIGINGEFPGPVLNVTTNWNIVINVKNDLDEPLLLTWNGIQHRKNSWQDGVSGTNCPIQAGWNWTYDFQVKDQIGSFFYFPSLNFQRAAGGYGGITINNRAIIPLPFALPDADVTLFITDWYTKSHKELRKDIESGTNLGIPDGILINGVGPFCFDEAIVSDGFPFLTINVEAGKTYRFRVHNVGISTSLNFRIQNHNLLLVETEGSYTVQQNYANMDIHVGQSFSFLVTMDQNASSDYYVVASPRFVNSSSWAKATGVAILHYSNSQGPASGPLPDPPNDFDTYFSMNQARSIRWNVSAGAARPNPQGSFKYGEITVTDLYVILNRPAELINGKWRTTLNGISYLTPSTPLKL…
>fv__mrna29389
MGKAVLLQLLFGALAVVLSASVVKAEDPYKFYTWTVTYGTLSPLGVPQQVILINGQFPGPRLDVVTNDNIILNLINKLDQPFLLTWNGIKQRKNSWQDGVLGTNCPIPPNSNYTYKFQPKDQIGTFTYFPSTKLHRAAGGFGGLNVYSRPRIPIPYPIPESDFTLLVGDWYKASHQALQKSLDSGKSLPYPNGLLINGQASSTFTGDQGKTYMFRVSNVGLSTSLNFRIQGHKMKLVECEGSHTQQNIYDSLDVHVGQSFSVLLTLDQPPKDYYIVTSTRFTRRVLTATAVLHYSNSHTSVSGPVPAGPRYQFHWSMQQARTFRWNLTANAARPNPQGSYHYGQIVPTKTIVLASSAPLINGTLRYAFNRVSYVNPDTPLKLADYFNIPGVFSFDAIQS…
>fv__mrna18269
MAMKLLLLCLSIGAISVVHGEDPYLFFTWNVSYGTISPLGVPQQGILINNEFPGPNINSTTNNNIVINVFNNLDEPLMFTWNGIQQRKNSWQDGTPGTMCPIPPGKNYTYHFQVKDQIGSYFYYPITAMHRAGGAFGGLRVNSRLLIPVPYADPEDDYTVLIGDWYTKSHNSLRKQLDMGRSLGRPEGVLINGKNARGDGTDEPLFTMKPGKTYKFRVCNVGLKNSLNFRIQGHTMKLVEMEGSHVVQNTYESLDVHLGQCFSALVTADKEPKDYWMVADTRFTKTMLTGLGLIRYTNGNGPANPELPLPPEGLAWSLNQARSFRWNLTASAARPNPQGSYHYGAINITRTIKLVNSASKVDGKLRYAVNGVSHIDTETPLKYAEYFGVADKVFKYDII…
>fv__mrna29390
MKCGANELRFFLGPRIRAGCSLGHLYKHQVFDHSSHSTTLHHFYRAPSIFLVSSGNWRFDNALCIINAEDPYRYFTWTVTYGTISPLGVPQQAILINGQFPGPTIEAVTNDNIVVDVINKLDEPFLITWNGIKQRKSVWQDGVLGTNCPIPPNTSWRYKFQTKDQIGTFSYFPSTKFHRVAGGFGGFNVAHRSVIAVPYPIPTEEFTVLVSDWYKTSHKALQQKLDSGIPLPLPDALLINGLHGSATFSGQRGKTYKFRISNVGIATSINFRIQGHTMTLVEVEGAHTLQEVYESLDVHPGQSVGVLVTLHGSVKDYFIVASSRFTKPILTTTGILRYAGSSIKAAGPLPVGPTYHIHWSMKQARTIRLNLTANAARPNPQGSFHYGTIPIVRTLVLAN…
>fv__mrna23952
MGLYTSVCCVLLVALLTVSFTNGEDPYRFYNWNVTYGDIYPLGVKQQGILINGQFPGPQIDCVTNDNLIISVFNSLDEPFLISWNGVQQRRNSWQDGVFGTNCPIPPGQNFTYVLQVKDQIGSYYYFPSLAFHKAAGGYGGIKISSRPRIPVPFDPPAGDFTILAGDWFKQNHTDLKAILDGGNNLPFPDGLIINGRGSNGNTFTVDQGKTYRFRISNVGIATSINFRIQGHKMLLVEVEGIHTLQNTYSSLDIHLGQSLSVLVTADQPPQDYYIVVSTRFTSQVLSATSILHYSNSGGSVSGPPPGGPTTEVDWSLEQARSFRRNLTASGPRPNPQGSYHYGLINTTRTIRLTNSAPIINGKQRYAINSVSFLQPDTPLKVADYFKISGVFSVGSISD…
>fv__mrna08608
MPLNLGAISALLCLSLTASLLAVVTAEDPYRFFQWNVTYGDIYPLGVRQRGILINGQFPGPDINSVTNDNLIINVFNSLDEPFLLSWNGIQQRHNSFQDGVYGTTCPIPPGRNLTYILQVKDQIGSFYYFPSLAFHKAAGGFGGIRILSRPRIPVPFPDPSGDYTVLIGDWYKSNHTTLKAHLDRGKKLPFPDGILINGRGPNQFSLTFEQGKTYRLRISNVGLQHSLNFRIQDHKMKLVEVEGTHTLQTTYSSLDVHVGQSYSVLVTADQPGHDYYIVVSSRFSTPILTTTGILHYSGAGGQVSGPIPGGPTIQIDWSLNQARSIRTNLTASGPRPNPQGSYHYGLINLTKTYILASAAGQVNGKQRYGINSVSFVPADTPLKLADYFKISGVFRVGS…
>fv__mrna21247
MAASRLSLLALVALTHIALLSTLCSAADPYVFYDFKVSYITASPLGVPQRVIAINGKFPGDPINATTNNNVVVNDGVLGTNCPIPKTWNWTYNFQVKDQIGSFFYFPSLNFQRAAGGFGSFHLNNREVIDIPFAKPDGDIFIMIGDWYTRNHTALRMALDAGKDLGMPDGVLINGKGPYQYNKTLVPDGIQYETINVEPGKTYRLRVHNVGVSTSLNFRIQNHNLLLAETEGHYTIQQNYTNFDIHVGQSYSFLVTMDQNASSDYYIVASARFVNESIWQRVTGVAVLHYSNSKGPVSGPLPDAPKDAFDPQWSMNQALTVRQNGSASGARPNPQGSFHYGQINITDTYVLKIVPPVTIDGKLQATINGISFVNPQTPIRLADQHKIKGAYKLDFPNMS…
>fv__mrna19640
MRECRIYCFCIALVLVLVHGANGEDPYKLLTWKITYGDIYPLGVKQQGILINNQFPGPQIDAVTNMNLVISVFNYLSEPFLLSWDGIQQRRNSWQDGMPGTNCPILPGRNFTYNIQVKDQIGSFFYFPSFLFHKAAGGFGGIRIWSRPKIPVPFPNPAGDHTILRRYFLERGQNLPLPDGLLINGRGWNGYTFNVEPGKTYRFRISNVGLTTSLNFRIQGHKMKLVEVEGSHTLQNTYDALDIHLGQSYSVLVTADQPAKDYYVVVSSRFTTKILTTTAILHYTNSRQGVSGPIPWGPTNQVAWSLNQARSIRWNLTASGPRPNPQGSYHYGMIKPARTIMLANSAPWINGKQRYAVNGVSYIPPNTPLKLADHFNIPGVFNLGSISTNPPGGNGGYLQ…
>fv__mrna11056
MAEAGHNNNVMMWVVFGMLLLILQGHAAAEAAKVRHFKWDVEYVFWSPDCQENVVMGINGQFPGPTIRATVGDTVVVELTNKLHTEGVVIHWHGIRQLGTPWADGTASISQCAINPGETFYYRFKLDKAGTYFYHGHYGMQRSAGLYGSLIVDVGEGEKEPFHYDGELNLLLSDWWHESVHHQEVGLSSNPMRWIGEPQSLLMNGRGQYNCSIAGGAHYSSNSSKCSLGGGEQCAPKILHVLPNKIYRLRIASTTALASLNLAIGVSTLLYIFHSIFPSLSL*
>ppa017421m
MGVPLISSPPFLTLFLFSFMTLCLSPQHALASITRHYKFDIKLQNVTRLCQTKSIVTVNGQFPGPRIVAREGDQLLIKVI
NHVQNNISVHWHGIRQLRTGWADGPAYVTQCPIQTGHSYVYNFTIVGQRGTLWWHAHISWLRSTVYGPLIILPKLGVPYP
FTKPYKAVPIIFGEWWNADPEAVISQALQTGGGPNVSDAYTLNGLPGPLYNCSAKDAFKLKVEAGKTYLLRLINAALNDE
LFFSIANHTLKVVEADAVYVKPFETHTILIAPGQTTNVLLKTKPSFPNATFFLTARPYVTGLGTFDNSTVAGILVYEFPP
NTKTLKMKKLPLFKPNLPALNDTSFATKFNDKLRSLNNARFPANVPQKVDKHFFFTVGLGTNPCSQHNRTCQGPNGTMFA
ASINNISFAMPNTALLQSHFSSQSNGVYTPDFPTNPIIPFNYTGAPPNDTMVSNGTKLVVLQFNTSVELVMQDTSILGAE
SHPLHLHGFNFFVVGQGFGNFDRNKDPAKFNLVDPVERNTVGVPSGGWVAIRFLADNPGVWFMHCHLEIHTSWGLKMAWV
VLDGKLPNQKLLPPPADLPKC*
>ppa003714m
MGVLLLSSPAFPTFFLFSLIALCLVPQYALASITRHYKFEIKQQNVTRLCHTKSIVTVNGQFPGPRIVAREGDRLLIKVV
NHVQHNISIHWHGIRQLRTGWADGPAYVTQCPIQTGNSYVYNFTIVGQRGTLWWHAHISWLRSTLYGPIVILPKLGVPYP
FTKPYKEVPIIFGEWWNADPEAVIKQALQTGGGPNVSDAYTFNGLPGPLYNCSAKDAFKLKVKSGKTYLLRLINAALNDE
LFFSIANHTLKVVDADAVYVKPFETDTILITPGQTTNVLLKTKPHFPNATFFMTARPYVTGLGTFDNSTVAGILEYESPS
KTLHSTLPMKKLPLFKPILPALNDTSFATKFSNKLRSLANAQFPANVPKRVDKHFFFTVGLGTNPCNKHNQTCQGPNGTM
FAASVNNVSFVMPTTALLQAHFSGQSNRVYSSNLPSSPVIPFNYTGTPPNNTMVSNGTKLVVLPFNTSVELIMQDTSILG
AESHPLHLHGYNFFVVGQGFGNFDQNKDPANFNLVDPVERNTVGVPSGGWVAIRFLADNPGTCMVYALPLGDPY*
>ppa003296m
MASAFPLSPAFVAAFLLALSCFWSLPEFSAAAASGVTRHYKFDIKLKNVTRLCQTKSIVAVNGKFPGPRIIAREGDRIVV
KVVNHVQNNISLHWHGIRQLQSGWADGPSYITQCPIQTNQSYVYNFTITGQRGTLFWHAHISWLRATVYGPLIILPKHNA
SYPFPKPHKEVPIIFGEWWKADPEAVIRQALQTGAGPNVSEAYTINGLPGPLYNCSKKDTFRLKVKPGKTYLLRLINAAV
NDELFFSIANHSLTVVEADALYVKPFKTDILLITPGQTTNVLLRTKPSYPNATFLMLARPYFTGMGTFDNSTVAGILEYK
NPSNPSASTSPRNPPLLRPTLPQINATSFVANFSAKFRSLANSKFPANVPKTVRKRFFFTVGLGTNPCPKNQTCQGPNNS
SKFAASINNISFILPTTALLQSHFFGKSNGVFTTDFPTNPLQPFNYTGTPSNNTNINVSNGTKAVVLKFNTSVEVVLQGT
GILGAESHPLHLHGFNFFVVGQGFGNFNPNKDPASFNLVDPVERNTIGVPSGGWVAIRFLADNPGVWLLHCHFDVHLSWG
LRMAWVVQDGKLPNQKLPPPPSDLPKC*
>ppa003319m
MASHFPCFTSMAALLFSFFIAASWMPEFAAGKTRHYTFNIEYHNVTRLCNTRSILSVNGKFPGPRLVAREGDQVLIKVVN
HVSNNITIHWHGIRQLQTGWADGPAYITQCPIQTGQAYTYNFTITGQRGTLLWHAHISWLRSTLHGPIIILPKRNESYPF
VKPYKEVPIILGEWFNVDPEAVISQALQTGAGPNVSDAYTINGLPGPLYNCSSRDVFKLKVKPGKTYLLRLINAALNDEL
FFSIANHSLTVVEADAVYTKPFETDILLIAPGQTTNILLKTKPTSPNATFLILARPYFTGGGTLDNTTTAGILEYKHPNT
THHTSIKALPLFRPSLPPINATKFVNVTQFVENLAKKFRSLATKQFPANVPQTVDRRFFFTLGLGTSPCPQNSTCQGPNG
LKFAASVNNFSFALPSTAMLQAHFSGQSSGVYTTDFPTKPLVAFNYTGTPPNITNVSNATKAVVLPFNTSVELVLQDTSI
LGAESHPLHLHGYNFFIVGLGFGNYDPTKDPANFNLVDPAERNTAGVPAGGWIAIRFFADNPGVWFMHCHLDIHTSWGLR
MAWIVQDGPQPNQKLPPPPSDLPQC*
>ppa003308m
MGSSLLQSPAFSMAILFAVCAFLCVFPEPALAKHARVTRHYKFNIKSQNVKRLCQTKSIVTVNGQFPGPRIIAREGDRLV
IKVVNHVQHNLTLHWHGIRQLRSGWADGPAYITQCPIQTGQSYVYNFTVTGQRGTLWWHAHISWLRATVYGPIVILPKRH
VPYPFPQPFQEVPIIFGEWWKADTEAVISQALQTGSGPNVSDAYTINGLPGPLYNCSAKDTYKLKVKPGRTYLLRLINAA
LDNELFFSIANHTLTVVETDAVYIKPFKTQTVLITPGQTTNVLLRTKSKSPKATFVMAARPYVTGPAAFDNSTTTGRLEY
ETSSVKANKNKNKKKLPLLKPVLPKLNDTLFSMNYNKKIRSLANAKFPANVPKAVNKNFFFTVGLGVSTCSKNQTCQGPN
NTRVVAAINNVTFVQPNTALLQAHFFNQSKGVYTTDFPANPPFKFNYTGTPPSNIAVSSGTKVVVLPFNTSVELVLQDTS
IIGAESHPLHLHGFNFFVVGFGSGNFDPKNDPKKYNLVDPAERNTVGVPSGGWVAIRFLADNPGVWFMHCHLEVHTSWGL
KMAWVVLDGKRRNQKLLPPPSDLPKC*
>ppa003577m
MISSRWNRFFCGLVFLCFGFLGLITSPAEAAIKKYQFDVQVKNVSRLCHAKSIVTVNGRFPGPTIYVREGDRVVVNVTNH
AQYNMSIHWHGLKQYRNGWADGPAYITQCPIQTGSSYTYDFNVTGQRGTLWWHAHILWLRATVYGAIVIMPKQGTPFPFP
QPHREAEIILGEWWNVDVEEFVKKANNLGLAPNTSDAHTINGKPGPLFPCSEKHTFVMEVEQGKTYLLRIINAALNDELF
FAIAGHNLTVVEVDAVYTKPFTTQAILIAPGQTTNVLVQAAQASGRYFMATRPFMDAPVPIDNKAATGIFQYRGIPNTVL
PSLPQLPVSNDTSFALSYGKKLKSLNTPNFPANVPLKVDRKLFYTIGFGKESCPTCLNGTRFVASLNNISFEMPQVGLLQ
AHYFNLKGVFKTDFPDSPQTPFNYTGAPLTANLGTSTGTRLSKIAFNSTVELVLQDTNLLTVETHPFHLHGYNFFVVGTG
IGNFDPAKDPAKYNLVDPVERNTVGVPTGGWTAIRFRADNPGVWFMHCHLELHTGWGLKTAFVVEDGPGSDQSVLPVPKD
LPPC*
>ppa022440m
MEMVRVIRALVLVACLLFPASVECMVRHYKFNVVQKKTSRLCSSKPIVTVNGRYPGPTIYAREDDTVLIKVVNHVKYNVS
IHWHGIRQLRTGWADGPAYITQCPIQPGQNYVYNFTITGQRGTLWWHAHILWLRATLHGALVILPKLGVPYPFPAPQKEV
VVILGEWWKSDVESVINQALKSGSAPNVSDAHTINGHSGPLSTCSSQGGFKLPVRPGKTYMLRIINAALNEELFFKIANH
KLTVVEVDAVYTKPFKTDTVLIAPGQTTNVLLSTNHGTGKYLVAASPFMDNPTILVDNKTATATLHYTGTPESTRTTLTA
PPPQNATLVATKFTNSLRSLNSVKFPARVPLKIDHSLLFTVGLGLHTCASCANGNRVVADINNVTFVMPKISLLQAHFFN
ISGVFTDDFPGNPLNPYNYTGPQPTNMQTMKGTRLYRLAYNSTVQLVLQDTGMIAPENHPVHLHGFNFFEVGRGLGNFNP
KTDPKRFNLIDPVERNTIGVPSGGWTAIRFRADNPGVWFMHCHLEVHTTWGLKMAFVVDNGKGPNESVLPPPSDLPKC*
>ppa015544m
MAKTNSFCWGSSALLFLCLVGFFSTPAKAALKTYQFDVQVKNVSRLCHSKPIVTVNGMFPGPTVYAREGDTLLVNVTNHA
KYNMSIHWHGLKQYRNGWADGPAYITQCPIKTGHSYTYNITITGQRGTLWWHAHIFWLRATVYGAIVILPKQGTGFPFLQ
PYKEANIVLGEWWNNDVEEVVKQGNKLGLPPNMSDAHTINGKPGPLFPCSEKHTYALEVEQGKTYLLRIINAALNDELFF
AIAGHNLTVVEIDAVYTKPFISQALLIAPGQTTNVLIQANQAPGRYFMASRPFMDAPVSIDNKTATGILQYKGIPNTVQP
VLPQLPALNDTAFALSFNAKLRSLNTAQFPASVPLKVDRHLFYTIGLGINQCTTCLNGTQLTASLNNITFVMPQIGLLQA
HYFNTKGVFTTDFPDRPPTPFNYTGAPLNANLGTKIGTRLSKLAFNSTVELVLQDTNLLTVESHPFHLHGYNFFVVGTGV
GNFDPKKDPAKYNLVDPPERNTIAVPTGGWVAIRFRADNPGVWFMHCHLELHTSWGLKTAFVVENGKDSDHSILPPPTDL
PPC*
>ppa003572m
MASSCRNRLFSGLLFLCCGFLGFITSPAEAAIKKYQFDVQVNNVSRLCHAKPIVTINGRFPGPTVYVREGDRVLINVTNH
AQYNMSIHWHGLKQYRNGWADGPAYVTQCPIQTGSSYTYDFNVTGQRGTLWWHAHILWLRATVYGAIVILPKPGTPFPFP
QPYREAEIILGEWWNGNVEEFVNKANNLGLPPNSSDAHTINGKPGPLFPCSEKHTFSMEAEQGKTYLLRIINAALNDELF
FGIAGHNLTVVEVDAVYTKPFTTEAILIAPGQTTNVLVQANQASGRYFMAARPFMDAPVAIDNKTATGIFQYRGIPNTVL
PSLPQLPASNDTAFALSYNKKLKSLNTPNFPANVPLKVDRKLFYIIGFGKESCPTCLNGTRFVASLNNISFEMPQVGLLQ
AHYFNLKGVFKTDFPDRPQTPFNYTGAPLTANLGTSTGTRLSKIAFNSTVELVLQDTNLLTVESHPFHLHGYNFFVVGTG
IGNFDPAKDPAKYNLVDPVERNTVGVPTGGWTAIRFRADNPGVWFMHCHLELHTGWGLKTAFVVEDGPGSDHSVLPPPKD
LPPC*
>ppa003646m
MESWVRFLVLFLACLLPGLVESRIRHYKFNVVLKNTTRLCSTKPIVTINGRFPGPTLYAREDDTVLVKVTNHVKYNVSIH
WHGVRQLQTGWADGPAYITQCPIPPGQSYVYNFTITGQRGTLLWHAHILWLRATVHGALVILPKRGVPYPFPAPHKEVNV
ILAEWWKSDTEAVINQALSSGVAPNVSDAHTINGHPGSVANCSSQGGFTLPVEKGKTYLLRIINAALNEELFFKIAGHKL
TIVEVDATYVKPFKTDTIVIAPGQTTNALITANQNSGKYLVAASPFMDSPIAVDNLTATATLHYSGTLATTPTTLTNPPP
QNATQVANNFINSLKSLNSKKFPAKVPLKIDHNLLFTVGLGINPCPTCKAGNGSRVVASVNNVTFVMPTTALLQAHVFNI
SGVFTTDFPGNPPNTFNFSGGPSANASMATTNGTKLYRLAYNSTVQLVLQDTGTIAPENHPVHLHGYNFYAVGRGVGNYN
PKKDPKKFNLVDPVERNTVGVPSGGWAAIRFQADNPGVWFLHCHLEVHTTWGLKMAFLVDNGKGPNESILPPPSDLPKC*
>ppa027203m
MESCRLHLRAMLLLVAFLYPAFVQSLVRHYKFSVVFKNTTKLCSSKPTITVNGKFPGPTLYAREDDTVIVRVINHVNHNL
TIHWHGVRQLGTAWADGPAYITQCPIQPGQNFIYNFTLTGQRGTLLWHAHTSWLRATLHGAIVILPKRGTPYPFPTPDEE
KTVILAEWWKSDVEAVVNQSIKSGLPPNVSDAHTINGHAGPVPGCSSQGGYTLHVESGKTYLLRIINAALNDDLFFKIAG
HNLTVVEVDASYTKPFQTDTIFISPGQTTNAILTANRGIGKYLIAASPFMDAPVGFDNLTSIASLLYKGTPANPKAFLTS
IPPQNATPVTNTFMDSLRSLNSKQYPANVPLTIDHSLFFTIAVGVNPCATCVNGSKLVAAFNNVSFVMPTIALLQAYYYN
TKGVFTLDFPANPPIPFNYTGNSTANMQTTNGTRLYRLGYNSTVQIVLQGTAVIAPESHPTHLHGFNFFVVGKGIGNFDP
KKDPKTFNLVDPVERNTISVPTGGWTAIRFRADNPGIWFLHCHLEVHTTWGLKMPFLVENGKGPNETLRPPPADLPTC*
>ppa019880m
MEGLIQHYGLFVVMLMILAGALPSGFSQTTRHFQFNVEWKNVTRLCSTKPLLTVNGEYPGPTIAVHEGDHVEIKVTNHIA
DNTTIHWHGIRQLRTGWADGPAYITQCPIRGGKSYTYKFTVQYQRGTLWWHAHYAWQRASVYGAFIIHPRMPFPFSAPIQ
DEFPIIFGEWWIGDVDEVENEMVKYGGGPNISDAYTINGLPGPFYPCSNKDTFIKTVEHGKTYLLRIINAALNDELFFAV
ANHTLTVVEIDAVYTKPFTATAIMVAPGQTTNVLLTANQVPDSSGTFLMAAWPYLTSVFPFDNSTTAGFLRYKNTVTENI
KHPQKMPSTFEPNKYNLPKMEDTMFVTKFSDKLRSLASPQYPCTVPKTIDKRVVTVVSLNLQDCPANKTCKGYEDKRFFA
SMNNQSFVRPSLSILESHYNKLRNNEYSTDFPEKPLKPFDYTGVDPASENMNTQFSTKILEVPYGTNLEIVLQGTSFLNV
ENHPIHVHGHNFFIVGRGFGNFNVAKDPTKYNLIDPPERNTVAVPTGGWAAIRFKADNPGVWFIHCHLEEHTSWGLASGL
IVQNGPRASQRVLPPPKDLPSC*
>ppa003408m
MKASNLTLKPLCSCLLLGLLAFLAFLASFSAAETHYHEFVVQAKPVKRLCRTHNTITVNGQFPGPNLEVRNGDSLAIKVT
NAARYNVTIHWHGVRQLRNPWADGPEYITQCPIQPGATYTYRFTIQDQEGTLWWHAHSRWLRATVYGALIIYPKLGSPYP
FLMPKREVPLLLGEWFDRNPLDVQRLAAFTGGAPNASDAYTINGQPGDLYRCSKQETVRIPVDSGESILLRIINSALNQE
LFFSIANHRLTVVSADASYTKPFTTRVLMMGPGQTTDVLLTADQPPAHYYVAARVYQTAQNAPFDNTTTTAILEYKSAAC
SSKKGQSPPPALPLLPFFNDTATATAYTAQIKSPSQVKVPTQIDENLFFIVGLGLNNCTVPNSPRCQGPNNTRFTASMNN
VSFVFPRTNSLMQAYYNGVPGVFTTDFPPVPLVQFDYTGNVPRGLWTPRRGTKLYKLKYGSNVQIVLQDTSIVTTEDHPM
HLHGYHFYVIGSGFGNFNPRTDPAKFNLVDPPLRNTIGTPPGGWVAIRFVADNPGVWLMHCHLDAHLALGLAMAFLVENG
KGPLQSVIPPPADLPRC*
>ppa003349m
MDALNSIFGNKIRCSLLIGVCLLFASSAMSLAEPKTHHHDFVIQATPVKRLCTTQNSITVNGQFPGPTLEVNNGDTLVVK
VTNKARYNVTIHWHGIRQMRTGWADGPEFVTQCPIRPGGSYTYRFTIQGQEGTLWWHAHSSWLRATVYGALIIHPKQGDS
YPFTKPKRETTLLLGEWWNANPINVLRQSTRTGGAPNVSDAYTINGQPGDLYNCSSQDTVIVPIDSGETNLLRIINAALN
QPLFFTVANHKLTVVSADASYAKPFTTKVLMLGPGQTTDVLITGDQPPARYYLAARAYFSAQNAAFDNTTTTAILEYKSA
PCSPNCTNGPAVKPIMPPLPAFNDTATASAFTTSFRSPRKVEVPTEIDENLFFTIGLGLNNCPKHFNPTRRCQGPNGTRF
TASMNNVSFVLPNNISILQAYQQNIPGVFTADFPANPPLKFDYTGNVSRSLWQPLSGTRGYKLKYGSRVQVVLQDTSIVT
PENHPIHLHGYDFYILAEGFGNFNAQTDTKKFNLVDPPMRNTVAVPANGWAVIRFVADNPGAWIMHCHLDVHINWGLAMV
FLVDNGVGTLQSIEAPPADLPLC*
>ppa016865m
MANGIVHFAFSVLQLFLIFDAANGKTHRHNFVVKSSSYTRLCSTKDILTVNGQFPGPSLKAHRGDKMIIKVYNKANYNIT
FHWHGIKQPRNPWSDGPEYITQCPIRPGNKYTYKIEFTTEEGTMWWHAHSGWARATVHGAILVYPKPGSHYPFSKPYAEV
PIILGEWWKKNVMEIPRNANITGGEPILSDAYTINGKPGHLYPCSKSGIFEMTVEHGKTYLLRIISAVMDEELFFGIANH
KMILVGRDGSYTKQVVTSYIMIAPGQSMDVLLQANQPPSFYFMAARAYSSAIGAGFDKTMTTAILKYQASYHEPPEFPHY
KFPHLPPYDRTQASTDFTKRIRSLATKDHPTNVPLHVNTHLFFTISVNLLNCSNKPCTGPFGKRFAASVNNISFVAPSID
ILRAYYYKIPGVFENDFPKKPPMEFNYTGEDLPENLLTPSYGTKVVVLEYNASVELVLQGTNVLASDNHPVHLHGYNFYV
VGWGFGNFNPKKDPLNYNLVDPPEENTVGVHKNGWVAIRFRADNPGVWLMHCHIERHQTWGMTVVFLVKNGNSPQNKILP
PPHDLPTC*
>ppa003587m
MARFAFVLACALALLASSVASGAIVEHSFNVNNLTVTRLCKEQSITVVNGSYPGPAIRARDGDTLVVHVFNQSPYNITIH
WHGIFQLLSAWADGPVYVTQCPILPGHNYTYRFNITGQEGTLWWHAHVSWLRATVHGALIINPKAGRSFPFPKPYKEIPI
ILGEWWNGNVVDIENEGIATGIAPNNSNAYSINGLPGDLYDCSQNQTYQVQVVKGKTYLLRIINAALNNQLFYKIANHNM
TVVAIDAAYTTPYVTDVVVIAPGQTTDVLITANQQTGSYYMAATPYMSANINFDNTTTRGIISYENSSSSSPIMPALPNP
GDTPTAHKFNTNITGLAGGPQWVPVPTNVDEHMFVTVGVNLELCPVNATCQGPFNNRLSASMNNESFQLPTNLSMMQAQF
YNVSGIYTTDFPDQPAVKFDYTDSNISLDLSLVYAPKSTKVKTLKFNSTVEIVLQNTAFLAIENHPIHLHGFNFHVLAQG
FGNYDPINDPNKFNLVNPQIRNTIGVPVGGWAVIRFTANNPGMWFMHCHLDVHLPWGLGMVFEVENGPTPWVLPPPPADL
PQC*
>ppa021338m
MANLPTSFTIVLSFLFIYGYNYNVHVMAQWPSGGSTRFYDFKVQTKRVTKLCSTKDMVTINGKFPGPSVYAQEDDRIIVN
VTNETPFNITIHWHGVRQKLSCWFDGPSYITQCPIQAGQSFTYEFTMVKQKGTFFWHAHVSWLRATVYGALIVYPKAGVP
YPFKAPYEEHTLILGEYWLQDVVQLERATAASGGPPTPTNAYTINGHPGPNYNCSNNDVYQIDVVSGKTYLLRLIHAGLN
MENFFAIANHRLTIVEADAEYTKPFTTDRVMLGPGQTMSVLVTAEQSPGKYSMAMGPYMSAKGVKFQNISSIAYFQYSGA
VPNSLSLPAKLPCFNDNLAVKTVMDGLRSLNPVNVSRQIDTDLFVTIGLNVQKCHSKTPKQNCQGLNNGVMAASMNNISF
VKPKISLLEAYYKKINGSFTEDFPGVPLKFYDFVNGAPNNVPNNTQALNGTKALVLEYGARVQLIMQDTGTVTTENHPIH
LHGYSFYVVGYGTGNYNPKTANFNLVDPPYMNTIGVPVGGWAAIRFVADNPGVWFMHCHLDVHQSWGLGTVLVVKNGKGD
LEILPHPPADLPQC*
>ppa003529m
MLAMRILISLQLLGLTLLCVGIFHCQASPRYTFVVEETPYRRLCSTKNILTVNGQFPGPTLYVRSGDIIIVDVYNKGNRN
ITIHWHGVRQLRNPWSDGPDYITQCPIQPGGSFTQTIMFSSEEGTLWWHAHSEWDRATVHGAIVIYPNKGATYPFPKPHA
EFPIILGEWWKEDIGQLYKKAIQSGGEPNISSAFLINGQPGDLYPCSKPDTFKLMVDYGKTYLLRLINSAVQDILFFSIA
NHKVTVVGSDASYTKPFSSDYVTISPGQTIDLLFTADQSPNHYYIAAKAYVGGAGIVYDNTTTTAILQYNGNYTSTSIPS
LPNLPSHNDTKASVHFTGSLRSLADQNHPVDVPRKITTPLFYTLSVNTLPCLNNSCAGPNGTRLSASVNNISFVDPSIDI
LQAYYYHVNGVFGTRFPNFPPLLFNFTAQDLPLYLQTPKQGTEVKILKYNATVEIVFQGTNLVAGDDHPMHLHGFSFYVV
GWGLGNFDKDKDPLTYNLVDPPLQNTIAVPVNGWTTVRFKADNPGVWFMHCHLDRHMSWGMDVTFIVKNGKGLGAQILPP
PPGMPPC*
>ppa003489m
MGFYNKMSWVLAFLGFMFLGGISNANGEIHHYDFVLKETNFTRLCSTKSILTVNGSLPGPTITVRKGDTAFVNVHNQGLY
GLTIHWHGVKQPRNPWSDGPENVTQCPIPAGTNFTYEVIFSNEEGTLWWHAHSDWTRATVYGAIVILPALNTTYPFATPD
AQETLVLASWFKGDVVEIIEEALASGGDPNISDAFLINGQPGDLYDCSNETTYRLLVDYGKTYLLRVINAVMNEEQFFAI
ANHTLTVVAQDAAYIKPITTSYIMITPGQTMDILVTANQPLSHYYIASKAFVDGVVPFNNSTTTAIVQYNGNYSAPSTPS
FPTLPDYDNQTAADNFTSQIRALASEEHPISVPLEIHSKIIISIAINERICPDSNCSGPHNNAISASLNNISFELPSIDI
LQAYYGGNNNGVYRTSFPNKPPYYFNFTGDVGNNTLYPNFGTRVRMIKYGEGVEIVFQGTNIIAPENHPMHLHGFSFYVV
GTGYGNFNSTTSPKTYNLVDPPEVNTIGVPKNGWAAIRFVADNPGVWFMHCHLERHSSWGMDTVLIVRNGNTTESKIRPP
PAYMPPCSKS*
>ppa003546m
MLAMKILISLQLLGLTLLCVGIFHCQAWPRYTFVVEETPYRRLCSTKNILTVNGQFPGPTLYARTGDTIIVDVYNKGNRN
ITIHWHGAKQPRNPWSDGPDYITQCPIQPGGRFTQTIIFSSQEGTLWWHAHSEWDRATVHGAMVIYPKKGDTYPFPKPYA
EFPIILGEWWKKDIGQLYNETIQSGGDPNISSAFLINGQPGDLYPCSKPDTFKLMVDYGKTYLLRLINSAVQEMLFFSIA
NHKVTVVGSDASYTKPFSSDYVTISPGQTIDLLFTADQSPNHYYIAAKAYVGGAGILYDNTTTTAILQYNGNYTSTSTPS
LPNLPSHNDTKASVHFTGSLRSLADKNHPVDVPRNITTPLFYTLSINTLPCLNNSCAGPNGTRLAASVNNISFVDPSIDI
LQAYYYHVNGAFGTRFPNFPPFLFNFTAQDLPLYLQTPKQGTVVKILEYNSTVEIVFQGTNLVAGDDHPMHLHGFSFYVV
GWGLGNFDEDKDPLKYNLVDPPLQNTIAVPVNGWTAVRFKADNPGVWFMHCHLDRHMSWGMDVTFIVKNGKGLGAQILAP
PPGMPPC*
>ppa003583m
MEFKKMSWVLACVGFMFLGLCKANGNTHYYDFVLTELNFTRLCETKTILTVNGTLPGPTITVRKGDTAFVNVHNQGSYGV
TLHWHGVKQPRNPWYDGPENITQCPIQAGSNFTYEVIFSIEEGTLWWHAHSDWTRATVYGAIIILPALNTTYPFTKPDGE
ETLALGSWYKGDVNEIIENALATGADPNVSDAFTINGEPGDLYNACSNATTYRWVVDYGNTYLLRLINAVLNEEMFFAIA
NHNLTVVAQDAAYLKPITTSYLVITPGQTMDILVVANQSPSSYHVASAPFVDGDVAFNNSTTSAILQYNGSTTPSTIPTP
TFPNPADGTAASNFTTQVRALASKDYPICVPLNITHTLFISVSVNERICPNSSCDGPDNNALAASLNNISFVTPSIDILQ
AYHGSIKGVYSANFPHKPYIFNFTGHVRNDTIYPYFGTKVRMIKYGEEVEIIYQGTNMIAAENHPMHLHGFNFYLVGIGS
GNFDPNQAPKTYNLVDPPEVNTIGVPKNGWATVRFKADNPGVWFMHCHLERHASWGMATVLIVTNGNTTETSMLPAPAYM
PPCK*
>ppa025323m
MEFNKMSWVLAFLGFMFLGGICKADGATHFYDFVLKETNFTRLCSTKSILTVNGSLPGPTITVQKGDTAFVNVHNQGLYG
LTIHWHGVKQPRNPWSDGPENITQCPIPAGTNFTYEIIFSTEEGTLWWHAHSDWSRATVYGAIIILPSANTTYPFATPDA
QETLILGSWFKGDVMEIIEDALATGGEPNISDAFTINGQPGHLYSCSNETTYRWLVDFGKTYLLRLINAVMNEEKFLAIA
NHNLTVVAQDAAYIKPITTPYIMITPGQTMDILVTANQPPSHYYVAATSFVDGNVTFHNGTTTAILEYNGNYSTPSTTPF
PTLPDHDDDTAAENFTKQVRALASEDHPISVPLNISTSMYIAVSINERICANSSCAGPDGNALAASLNNISFQTPSTSIL
QAYYGGNTNGVYATNFPDIPPYFYNFTGDVANNTLYPSFLTRVRMINYGEGVEIVFQGTSIIAPENHPMHLHGFSFYLVG
TGSGNFNSTTSPTTYNLVDPPEVNTIGVPKNGWAAIRFVADNPGVWFMHCHLERHASWGMDTVLIVRNGNTSESTIRGPP
AYMPPCSNS*
>ppa016123m
MLSGKRNSALQILSLLLVFLHCQASSHNYHFVVKEATYTRLCSTKEILTVNGKFPGPVLQAHKGDTIYVNVHNNGRYNIT
IHWHGVKQPRYPWSDGPEYITQCPIQPGHKFKQNIIFSEEEGTIWWHAHSDWSRATVYGAIIVYPKRGASYPFPQPHEEV
PIILGQWWKRDIMEVFEEFVQTGGEPNVSDAHTINGQPGDLYPCSKSETFKLFVDENKAYLLRIINAAMNSILFFSIANH
NLTVVGADGSYTKPVTRDYITISPGQTLDALLLTNQQVGQYYMAARAYSSSPAVAFDNTTTTAIVQYNNRNSTPFSSPPI
LPYLPYYNDTNAAFNFFDSLRSLANEDHPIDVPKNITTRLISTVSVNTFPCPNSSCEGPNGTRLAASMNNISFVDPTTID
ILEAYYYHINGVFREGFPDFPPLVYNFTGEDLPLILQTPKRGTKVKVFDYGSIVECVFQGTNLVAGIDHPMHLHGFSFYI
VGRGFGNFDQDKDPLNYNLVDPPHRNTVIVPINGWTAIRFKTNNPGVWFLHCHLERHLTWGMNTVFIVKNGKHKKEKLLP
APQEMPPC*
>ppa003663m
MSWVLACVGFMFLGLCKANGNTYYYDFVLTESNFTRLCETKTILTANGTLPGPTITVRKGDTAFVNVHNQGSYGLTIHWH
GVKQPRNPWYDGPENVTQCPIQAGSNFTYEIIFSTEEGTLWWHAHSDWSRATVYGAIIILPALNTTYPFATPDGEETLVL
GSWYKGGVNEIIQNALSTGGDPNVSDAFTINGEPGHLYKCSNATTYRWVVDYGKTYLLRLVNAVLNEEQFFAIANHNLTV
VAQDAAYIKPITTSYLMITPGQTMDILVVANQTPSHYDVASTPFVDGDVAYNNSTTTAILQYNGSTTPSTIPRAILPDFD
DGTAASNFTTQVRALASKDHPISVPLNITHTLFISVSVNERICPNSSCDGPDGNALAASLNNISFVTPSTDILQAYSGAI
NGVYSANFPHRPYIFNFTGNVRNDTIYPYFGTKVRMIKYGEEVEIIYQGTNMIAAENHPMHLHGFSFYLVGTGSGNFDPN
QAPKTYNLVDPPEVNTIGVPKNGWATVRFKADNPGVWFMHCHLERHASWGMATVLIVTNGNTTETSMRPAPAYMPPCT*
>ppa025087m
ILSLLLVFLIHSQASTHYNWKVKEATYTRLCSTKKILTVNGKFPGPVLQAHKGDTIYVNVHNKGSHNITIHWHGVKQPRN
PWSDGPEYITQCPIQPGDQFKQTIIFSNEEGTIWWHAHNDWARATVHGAIFVYPKRGAGYPFPKPHEQVQIILGQWWRRD
VREVLEEFIRTGGPPNVSDAHTINGQPGDLYPCSKSETFKLLVDQNKTYLLRIVNAAMNTIFFYSIANHNLTVVGVDGSY
TKPVTTDYMTISPGQTVDAVLITNQQVGQYYMAARAYSSTLLIPFDNTTTTAIVEYKKIGNNFTPFSSTPPLPHLPYYND
TNAAFTFYDSLKSLANEHHPIDVPIKITNRLVFAVSINTFPCSNNSCAESNGTRLAASMNNISFVSPKTIDILEAYYYHI
HGIYKKGFPDFPPLVFNFTGENLPLFLRVPKRGTKVRVFKYGSIVELVFQGTNLGAPIDHPIHLHGFSFYIVGWGFGNFD
KDKDPLNYNLIDPPLRNTVAVPISGWAAIRFHANNPGVWFLHCHLEHHLTWGMNTVFIVKDGKNKKERLLPPPPRMPPC*
>ppa014804m
MDFNKMSWVLAFLGFMFLGGICKADGATHFYDFVLKETNFTRLCSTKSILTVNGSLPGPTITVQKGDTAFVNVHNQGFYG
LTIHWHGVKQPRNPWSDGPENITQCPIPAGTNFTYEIIFSTEEGTLWWHAHSDWSRATVYGAIIILPSANTTYPFATPYA
QETLILGSWFKGDVMEIISDALATGGEPNISDASTINGQPGDLYSCSNETTYRWLVDFGKTYLLRLINAVMNEEKFLAIA
NHNLTVVAQDAAYIKPITTPYIMITPGQTMDILVTTNQPPSHYYIASTSFVDGNVNFHNGTTTAILEYNGNYSTPSTTPF
PTLPDHNDDTAAENFTKQVRALASEDHPISVPLNISTSLYIAVSIKERICADSSCAGPNGNAISASLNNISFQTPSISIL
QAYYGGNTNGVYATNFPDIPPHFYNFTGDVTNSTLYPSFGTRVRMINYGEGVEIVFQGTNVIESENHPMHLHGFSFYLVG
TGSWNFNSTTSPTTYNLVDPPEVNTIAVPKKGWAAIRFVADNPGVWFMHCHLERHSSWGMDTVLIVRNGNTSESTIRGPP
AYMPPCSNS*
>ppa015996m
TEVLLGLVQGNVHYHEFILKDTNFTKLCSTKSALTVNESFPGPIIRAQKGDTVYVNVYNEGRYGVTLHWHGIKQPRNPWF
DGPEYITQCPIQPGTNFTYQILLSSEEGTLFWHAHSDWSRATVHGAFVILPANGTSYPFPKPDGEQVILFASWYKEDVMT
LLDETLKSGGLTTSSDSYTINGEPGDFYLCSNETTYRMSVDYGKTYLLRIVNSVQNVDMFFAIADHNLTVVGADGAYVKP
IVTSYIMITPGQTMDVLVTAKQSLGLYYMLASPYYDGEADDFDKSMASAIFQYNGNYTPPSSPIYPTYIPGYYDIDSARK
FVTQFRSLASAEHPVDVPLNVTTRMFITISIGMLHCPNNSCAGPEGNRIASGLNNISFADPAVDVLQAYYRNISGYYDAS
FPDEPPNLFNFTAEDLTTDNYTITSRATRVKMLDYNATVEIIFQGTNIMDSGENHPVHLHGFRFYVIGSGLGNFNNVTDP
LTYNLVDPPEVNTFPVPKDGWATIRFIANNPGVWFMHCHFDRHMSWGMDTVFIVKNGGTNETSIRPPPDYLPACSKNSLF
GADQSMLQMGE*
>ppa017222m
TLQCLIKTGQSYTYNITITGQRGTLWWHAHIFWLRATVYGAIVILPKQGTGVEWWNNDVEEMHTINYGKPGPLFPCSEKR
TAFCRKVEQGKTYLLRIINAALNDELFFAIAGHNLTVVEIDSTTNVLVQANQAPGRYFMAARPFTDAPVSIDNKTATGIL
QYKGIPNTVQPVLLQLPAINNTVFALSFNAKLRSLNTAQFPASVPLKLTASLNNITFVMPQIGLLQDHYFNTKGVFTTDF
PDRPPTPFNYTGAPITANLGMESHPFNLHGYNFFVVGTGVGNFDPKKDPAKYNLVDPPERNTIGVPASGVWFMHCHLELH
TCWGLKTAFIVENGKDSDHSVLPPPTDLPPC*
>ppa022262m
VQVKNVRRLCHSKPIVTVNGMFPGPTVYAREGDTLLVNVTNHAQYNMSIHWHGLKQHRNGWADGPAYITQCPIKTGHSYT
YNITITGQRGTLWWHAHIFWLRATVYGAIVILPKQGTGFPFLQPYKEANIVLGEWWNNDVKEVVKQGNKLGLPPNMSDAH
TINGKPGPLFPCSEKQIDAVYTKPFASQAILIAPGQTTNVLVQANQAPGRYFMAARPFMDAPVSVDNKLPLEYCIDRHLF
YTIGLGINQCTTCLNGTQLTAFLNNITFVMPQIGLLQAHYFNTKGVFTTDFPDRPPTPFNYTGTPLTASLGTKLGTRLSK
LAFNSTVELVLQDINLLTVESHPFHLHGYNFFVVGTGVGNFDPKQDPAKYNLVDPPERNTIGVPTGGWVAIRFRADNPGV
WFMHCHLELHTSWGLKTAFVVESGKDSDHSILPPPTDLPPC*
>ppa018465m
LEGDTHLVNVTNHAQYNMSIHWHGLKQYRNGRADGPAYITQCPIKTGHSYTYNITITGQRGTLWWHAHIFWLRATVYGAI
VILPKQGTGFPFPQPYKEANIFLALNDELFFVIAGHNLIVVEIDAVYTKSFTSQAILIVPGQTTNVLVQANQAPSRYFMA
ARPFMDAPVSIDNKTATRILQYKGISNTAQPVLPQLPALINTAFALSFNAKLRSLNTAQSRPVLGISQCTTSRNGTQLTA
SLNNITFLMPQIGLLQAHYFYTKGVFTTDFPDCPPTPFNYTGALLTANLGTKLGTRLSKIAFNSSVELVLQDTNLLTVDG
TGNFNLKKDPAKYNLVDPPERNTVGVPTGGWGAIRFRADNPGKLDGVLSSFSASPSRPHASADSPLPAQPSPQKL*
>ppa003375m
MVEILAHRSLVKLLALCHFISLVAVVTVEARIRHYRWEVKYEYKSPDCFKKLAITINGGTPGPKILAQQGDTIVVELKNS
LLTENVAIHWHGIRQIGTPWSDGTEGVTQCPIFPGDTFIYKFVVDRAGSYLYHAHYGIQREAGLYGSITVSVPNGESEPF
AYDYDRSIILNDWFHKSTYEQAVGLSSIPFVWVGEPQSLLINGRGRFNCSLLATPSLEVGVCNTTNPECSPYILTIIPDK
TYRLRIGSLTSLSALNFQIEGHNMTVVEADGHYVEPFQTKNLYIYSGETYSVLVTANQDPSRNYWVTTNVVSRKPATPTG
LAILNYYPKYFKKSPPTLPTTGPLWNDSVPRLAQSLSIKAHKSFIHSPALTSDKVIVLLNTQNKIDGYYRWSLNNVSFYL
PHTPYLIALKENLNLNHVFDQTPPPENYDFKNYDIYAVAENVNATSSNGIYRLKFNTTVDIILQNANTMTVNNSETHPWH
LHGHDFWVLGYGTGKFDMMKDVGKYNLVNPIMKNTVPVHPYGWTALRFRADNPGVWAFHCHLESHFYMGMGVVFEAGVEK
VGKLPSSVMGCGETKGFHRP*
>ppa003411m
MATSRRLNLLCVLVCFLLAEASEGSKARHYKWDVEYLFWSPDCVENVVMGINGQFPGPTIRAKAGDVVVVELTNKLHTEG
VVIHWHGIRQFGTPWADGTASISQCAINPGETFIYRFKVDKAGTYFYHGHFGMQRSAGLYGSLIVDVEDGKKEPFHYDGE
LDLLLSDWWHQSVHHQEVGLSSKPFRWIGEPQTLLINGRGQYNCSLAAHYSNSSSSQCMLRGSEQCAPPILHVLPNKIYR
LRIASTTALASLNLAIGNHKMVVVEADGNYVQPFAVDDLDIYSGESYSVLITTDQDPSNNYWLSVGVRGREPKTQQGLTI
LNYHPNSASKLPASSPPVTPLWNDYNHSKSFTNKIFASMGSPKPPRNYDRRITLLNTQNQLNGYTKWAINNVSLNLPPTP
YLGSIKHGLRNAFNQENPPESFSNDYDVMKPPVNPNTTTGNGVYMLGMNTTVDVILQNANALSANVSEIHPWHLHGHDFW
VLGYGEGKFSTKDETKLNLKNPPLRNTAVIFPYGWTALRFVADNPGAWAFHCHIEPHLHMGMGVVFAEGIQHLNRIPVEA
LACGLTGKMLMTTNNHN*
>ppa022550m
MASTGYHRCLIACAMLVAAALFAQANAIHIYLEWNVTLDSTIKPVSQDQPVIAINGLFPGPLINTTTNDFVHVNVFNNMD
EPLLFTWNGIQQRLNSWQDGVSGTNCPIQPGTNWTYVFQTKDQIGSFFYFPSINFHKAAGGFGPIRVINRDVIAVPFPKP
EAEFDLLIGDWFYDSYKSTRATMRTHLGAYYTIPDITLMNGKGPLGNPMSKAYESFNVTQGKTYRLRISNVGNALSFNFR
IQNHQMVLVETEGSYTDQITLDSLDVHVGQSYSVLVTANQNDADYYMVASPKLINASDFTSLVGIGVLHYSNSISQVSGP
LPVGPDPFDLHFSVNQAKSIRWNLTAGAARPNPQGTFNVSNVTLSQTFILQSSTADLYDQIPRYVVNNVTYSTPETPLKL
ADYYVNGTGVYQLDAFPVQSVNADASCGVSVVTGIHKGWIEIVLKNNLNEMDSWHLDGFGFYVVGFGIGDWTVKSRDTYN
LFDPVVRSTVQVYPGGWSAVYAFLDNPGMWNLRSQLLKHWYLGQELYVRVHDPDPNPAKERPPPENLLLCG*
>ppa003224m
MASLSFLAVFLVHICLFASFSSAEDPNIYHEFEVSYITASPLGVPQQVIAINGNFPGPTINVTTNNNVIVNVRNKLDENL
LITWAGIQQRRSSWQDGVPGTNCPIPPKWNWTYNFQVKDQIGSFFYFPSLNLQRASGGFGGFIINNRAIIPIPFATPDGD
ITILIGDWYTRNHTALRKALDAGKDLGIPDGVLINGKGPYQYNSTLVPDGIDYATFEVKPGKTYRLRVHNVGVSATLNFR
IQNHNLLLAESEGSYTVQQNYTSLDIHVGQSFSFLVTMDQNASSDYYVVASARFVNETHWKKVTGVAILHYTNSKGKAAG
PLPEAPNDEFDKTYSMNQARSIRWNVSASGARPNPQGSFRYGSINVTDVYVLKNKPPVVINGRRRTTLSGISFVNPSTPI
RLADWKKLKGVYKLDFPTRPLTGAPRLETSVINGTFRGFIEIILQNNDTKMQSYHVDGYAFFVVGMDYGDWTENSRGTYN
KWDGIARSTVQVYPGAWTAILISLDNVGVWNIRAENLDSWYLGQETYIRVVNPEATNKTELPAPDNALFCGALSKLQKPE
DISSATSIIINESKLFFTLLMIICTLIPIFY*
>ppa003219m
MALFGLSLFTLFSLTHIALLSTLCSAADPIVSYDFRVSYITASPLGVPQRVIAVNEKFPGPPINATTNNNVVVNVHNELD
EHLLLTWSGIQMRRNSWQDGVLGTNCPIPPKWNWTYQFQVKDQIGSFFYFPSLNFQRAAGGFGSFHINNREIIAIPFNKP
DGDIFITIGDWYTRNHTALRTALDAGKDLGMPDGVLINGKGPYQYNNTLVPDGIQFETINVDPGKTYRLRVHNVGISTSL
NFRIQSHNLLLAETEGHYTMQQNYTNFDIHVGQSYSFLITTDQNASSDYYIVASARFVNESLWQRVTGVAVLHYSNSKGP
ASGTLPDPPNDVYDKTWSMNQALSIRQNGSASGARPNPQGSFHYGSINITDTYVLKTVPPQIINGKLRATLNGISFSNLT
TPIRLADQHKVRGAYKLDFPNKPLNRSLRNDISVINATYKGFIEIIFQNNDTTVQSFHLDGYSFFLVGMDYGEWTEDSRN
RYNKWDGISRCTAQVFSGAWTAVLVSLDNPGAWNLRSQNLDRWYLGQETYLRIVNPEENGETEFSVPDNVLYCGALAYMQ
KEQKHSSATPISGGNIKLFSLLMAFFALVLYF*
>ppa003275m
MPSSGFFNLVILLCSLGVALGGDPYVFFDWTVSYITASPLGVKQQVIGINGEFPGPILNVTTNWNVVINVKNHLDEPLLL
TWNGIQHRKNSWQDGVSGTNCPIQAGWNWTYEFQVKDQIGSFFYFPSLNFQRASGGYGGITINNRAVIPLPFAVPDADIT
LFITDWYTKSHKELRKDVESGTGLGIPDGVLINGIGPFRFDEGLIKGGNPFLTVNVEQGKTYRFRVHNVGISTSLNFRIQ
NHNLLLVETEGSYTVQQNYANMDIHVGQSFSFLVTMDQNASSDYYIVASPRFVNSSSWARATGVAILHYSNSQGPASGPL
PDPPNDYDTYFSMNQARSIRWNVSAGAARPNPQGSFKYGEITVTDVYVILNRPPELINGKWRTTLNGISYLPPSTPLKLA
QQFNISGVYKLDFPTKLMNRPAKVDTSLINGTFKGFMEIIFQNNDTTVQNYHLDGYAFFVVGMDIGVWTENSRSTYNKWD
GVARCTTQVFPGAWTAILVPLDNSGIWNLRAQNLDSWYLGQEVYVSVVNTEIDQSEAPLPDNIIYCGLLSSLQKDQAQRV
KFSSAPSISRSSSTILVMLIIACGAFIG*
>ppa021300m
MAWPSGDRRRPPWLIGPATLLMFLVLAVSAEDIFLDWHVTLDTNIKPDQPVIAINGLFPGPLLNGTTDDVFHVNVFNQMD
EPLLITWNGIQQRLNSWQDGVSGTNCPILPGENWSYMFQFKDQIGTFSYFPSLNFQKAGGAFGPIRINNRPVIQVPFPKP
EAEFDLLIGDWYDRSFKDVRSMMSTNLMAYNSTPDKILMNGKAAYSALPTEAHESFTVAKGKTYRIRISNVGTAWSFNFR
IQKHKMVLVETEGSYTNQITLDSLDVHVGQSYSVLVTADQNASDYYMVASPKMFNASDVTRFGIGVLHYDKSTTPPNGSL
PRGPDPFNQKFSIHQAQSIRWNLTTGAARPNPQGTFNVHNVTLSQTFILRASIAEINGLPQFTVNNVSYLAPDTPLKLAD
QFLNGSGVYKLDEFSTNSSNFKTVRGVFVASGKHKGWIELVFHNDLEGMDAWHLDGFGFYVVGFGTGKWSQKSRSKYNLH
DPVVRSTVQVYPGGWTAVYAYLDNPGMWNLRSQHLKNWYLGEELYLRVYDADPNPAKEKPAPNNLLLCGQC*
>ppa003926m
MEKKAVLLHLVCGVLAVFSVAVVKAEDPYKFYTWTVTYGTRSPLGVPQQVILINGQFPGPRLDVVTNDNIILNLINKLDQ
PFLLTWNGIKQRKNSWQDGVLGTNCAIPPNSNYTYKFQTKDQIGSYTYFPSTQLHRAAGAFGAINIYERPRIPIPFPNPD
GDFTLLVGDWYNTSHKALQQTLDSGKSLPFPAGVLINGQTSNTFTGDQGKTYMFRISNVGLSTSLNFRIQGHSLKLVEVE
GSHTIQNTYDSLDVHVGQSVAVLVTLNQPPKDYYIVASTRFTKLVLTATSVLHYTNSHTPVSGPVPAGPTYQIHWSVQQA
RTFRWNLTANAARPNPQGSYHYGKVTPTKTIILANSAPLINEKQRYAFNRVSYVNPDTPLKLADYFNIPGVYSSDSIQTV
PSSGSTFIATPVVPASLHDFLEIVFQNNENTLQSMHLDGYDFWVVGYGFGQWTAAKRRTYNLVDALTRHTAQVYPNSWTT
ILVSLDNQGMWNLRSAIWERQYLGQQFYLRVWNPVRSLANEYNIPSNTLLCGKALGRHP*
>ppa003715m
MSSVMYMLLFCLSAGVISVVQGEDPYLYFTWNVTYGTISPLGVPQQGILINGQFPGPNINSTSNNNIVLNVFNNLDEPLL
FTWSGVQQRKNSWQDGTLGTMCPIPPGQNYTYRFQVKDQIGSYFYYPITAMHRASGGFGGLRINSRLLIPVPYADPEDDY
TVLIGDWYAKGHTALKKHLDSGRSMARPDGVIINGKSAKGDGKDEPLFTMKPGKTYKYRICNVGLKNSLNFRIQGHPMKL
VEMEGSHTVQNTYESLDVHVGQCFSVLVTADKDPKDYYMVASTRFTKKVLTGKGIMRYENGNGPASPELPEAPVGWAWSL
NQFRSFRWNLTASAARPNPQGSYHYGKINITRTLKIVNSATKVDGKLRYAINGVSHVDPETPLKLAEYYGVADKVFKYDT
IQDDPPATVEDKVTLAPNVVNQTFRNFVEIIFENHEKSIQSWNLDGYSFFAVAIEPGRWAPEKRKNYNLLDGVSRHTIQV
FPKSWAAIMLTFDNAGMWNVRSEQSERRYLGQQFYVSVLSPARSLRDEYNLPDNTLVCGIVKDLPKPPPYSAGA*
>ppa003733m
MSGMMLMLLLCLSVGTISVVHCGNPYLFFTWNVTYGTLSPLGVPQQVILINGQFPGPNINSTTNDNIVLNVFNNLDEPFL
VTWNGIQQRKNSWQDGTLGTMCPIPPGTNYTYQFQVKDQIGSYMYYPITAMHKAGGAFGGLRVNSRLLIPVPYADPEDDY
TVLIGDWYTKSHTQLKKLLDSGRSMARPDGVLINGKSSKGDGKDEPLFVMKPGKTYKYRICNVGLKNSLNFRIQGHSMKL
VELEGSHTVQNTYDSMDVHLGQCFSVLVTADKDPKDYYMVASTRFTKSVLTGKGIIRYENGKGPASPELPKAPVGWAWSL
NQFRSFRWNLTASAARPNPQGSYHYGKINISRTIKLVNSASKVDGKLRYAINGISHVDSETPLKLADYYKVWDKVFKPDT
MKDTPPATAADKITMVTNVVNITIKDFVEIIFENPEKSLQTWHLDGYSFFSVASEPGTWTPAKRSNYNLLDAVSRYSVQV
FPKSWAAIMLTFDNAGMWNIRSDQPERRYLGQQFYVDVENIARSLRNEYNMPDNALVCGIVKDMPKPAPYSM*
>ppa003877m
MGLYTSLCCVILVALLTVTCTNGEDPYRFYNWNVTYGDIYPLGLKQRGILINGQFPGPQIESVTNDNLIINVFNSLDEPF
LLSWNGVQQRRNSWQDGVFGTNCPIPPGQNFTYVLQVKDQIGSYFYFPSLGFHKAAGGFGGIKIASRSVIPVPFPPPAGD
FTILAGDWFSKNHTDLKAILDSGNNLPSPDGLLINGRGSNGFTFTVDQGKTYRLRISNVGLTTSINFRIQGHKMLLVEVE
GTHSLQNTYSSLDIHLGQSYSVLVTADQPAQDYYIVVSTRFTSQVLSTTSILHYSNSAGSVSGPPPGGPTTQIDWSLEQA
RSLRRNLTASGPRPNPQGSYHYGLINTTRTIRLTSSAPIIDGKQRYAVNSVSFIQPDTPLKLADYFKISGVFSIGSIQDN
PTGGGAYLQTSVMNADFRGFAELVFENPEDTVQSWHIDGHSFFVVGMDGGQWEPASRLRYNLRDTISRCTVQVYPNSWTA
IYMPLDNVGMWNVRSENWARQYLGQQFYLRVYSPANSWRDEYPIPRNALLCGRALGRRTRPL*
>ppa003860m
MSLNFAGAAVSALLFLTSLFSIVAAEDPYRFFEWNVTYGDIYPLGVRQKGILINGQFPGPDIHSVTNDNLIINVFNSLDE
PFLISWNGIQQRRNSFEDGVYGTTCPIPPGRNFTYILQVKDQIGSFYYFPSLAFHKAAGGFGGIRILSRPRIPVPFPDPA
GDYTVLIGDWYKSNHTSLKAHLDAGKKLPFPDGILINGRGPGGFSFNFEQGKTYRLRISNVGLQHSLNFRIQNHKLKLVE
VEGTHTLQTTYSSLDVHVGQSYSVLVTADQPGQDYYIVASSRFTTPILTTTGTLHYTNSAGRVSGPPPGGPTIQVDWSLN
QARSIRTNLTASGPRPNPQGSYHYGLINTTKTYVLENSAGQVNGKQRYGVNSVSFVPADTPLKLADYFKIGGVFRVGSIS
DRPTGGGLYLDTSVLGADYRTFVEFVFQNNEDIIQSWHLDGYSFFVVGLDGGQWTPASRKEYNLRDAVSRCTVQVYPKSW
TAIYVALDNVGMWNLRTEFWARQYLGQQLYLRVYTPSTSIRDEYPIPKNALLCGRATGRRTRPL*
>ppa004000m
MLLQFLAAFLLVLGFAAAEDPYRFFDWNITYGDIYPLGVRQQGILINGQFPGPEIYSVTNDNLIINVHNSLPEPFLISWN
GVQHRRNSYQDGVYGTTCPIPPGKNFTYTLQVKDQIGSFYYFPSLAFHKAAGGFGAIKILSRPRIPVPFPDPAGDYSILI
GDWYKTDHKILKGILDRGHRLPFPDGIIINGRGPNGTYFTFDQGKTYRLRISNVGLQNSLNFRIQGHKLKLVEVEGTHTI
QTTYDSLDIHVGQSYSVLVTADQAPQDYYIAVSTRFTSKVLTSTAVFHYSNSGRQVSGPIPAGPTTQTGWSLSQALSIRT
NLTASGPRPNPQGSYHYGLVNVSRTIKLESSAAQVSGKQRYAVNSVSFIPADTPLKLADYFKIGGVFKVGSISDNPTGQK
MYLDTSVMGADFRAFVEIVFQNHENIVQSWHLDGYSFWVVGMDGGKWTPASRNEYNLRDAVSRSTTQVYPKSWTAIYIAL
DNVGMWNLRTEFWARQYLGQQFYLRVYSPVESARDEYPIPRNALLCGRAAGRSTRP*
>ppa005704m
MRECKLLSFAIVLVLFLVNGVNGEDPYRFFTWKITYGDIYPLGVKQQGILINGQFPGPQIDAVTNDNLVISVFNYLREPF
LISWDGIQQRRNSWQDGVYGTNCPILPGKNFTYNIQVKDQIGSFFYFPSFLFHKAAGGFGGIRIWSRPKIPVPFPNPAGD
FTVLAGDWYKTNHYILRRSYLEFGRNLPSPDGLLINGRGWNGYTFTVDQGRTYRFRISNVGLTTSINFRIQGHKLKLVEV
EGSHTLQNIYDSLDIHLGQSYSVLVTADQPAQDYYVVVSSRFTPRVLTTTAVLHYSNSRKGVSGPLPWGPSTQVAWSLSQ
ARSIRWNLTASGPRPNPQGSYHYGLIKPARTIMLANSAPYINGKQRFAVNSVSYVQPDTPLKLADYFKIPGVFSVGSIPT
NPTGGSGYLQTSVMHANFREYVEIVFQNWEDTVQSWHIDGYSFFVMG*
>ppa003976m
MRPTIFLHFLVGILVSLSAFCIINAEDPYLYYTWTVTYGLVSPLGIPQKGILINGQFPGPTIEAVTNDNIIVNVINKLDE
PFLITWNGIKQRKTTWQDGVLGTNCPIPPNTNWTYKFQAKDQIGTFNYFPSTKLHRAVGGFGGFNIAHRSVIAVPYPIPA
GEFTLLVSDWYKNSHKVLQQTLDSGKTLPLPDGLLINGHHKSAIFTGEKGKTYKFRVSNVGIATSINFRIQGHTMTLVEV
EGAHTLQEVYESLDVHPGQSVAVLVTLHGSLKDYFIIASSRFTKPILATTGYLRYAGSNTPASGPLPIGPTYHIHWSMKQ
ARTIRLNLTANAARPNPQGSFHYGTIPIVRRLVLANTAAKIGGKLRYAVNKISYVDPATPLKLADWLNIPGVFNLDTIKD
TPTPGPAVFGASVVGTTLHDFVEIVFQNTEPTLQSWHLDGNSFYVVGYGSGNWTPDMRRRYNLVDGVSRHTVQVYPTGWS
AVLVSLDNKGMWNLRSAIWSRRYLGQQLYVRVWNNEHSLFTENDMPLNALLCGKAKH*
>pm__Pm000749
MGVPLISSPSFLTLFLFSFMTLCLSPQHALASITRHYKFDIQLQNVTRLCQTKSIVTVNGQFPGPRIVAREGDQLLIKVINHVQNNISIHWHGIRQLRTGWADGPmYVTQCPIQTGHSYVYNFTIVGQRGTLWWHAHISWLRSTVYGPLIILPKLGVPYPFTKPYKAVPIIFGEWWNADPEAVISQALQTGGGPNVSDAYTLNGLPGPLYNCSAKDAFKLKVEAGKTYLLRLINAALNDELFFSIANHTLKVVEADAVYVKPFETHTILIAPGQTTNVLLKTKPSFPNATFFLTARPYVTGLGTFDNSTVAGILEYEFPPNTKTLKMKKLPLFKPNLPmLNDTSFATKFNDKLRSLNNAQFPmNVPKKVDKRFFFTVGLGTNPCSQHNQTCQGPNGTMF…
>pm__Pm000751
MLPKYEIKQQNVTRLCHTKSIVTVNGQFPGPRIVAREGDRLLIKVVNHVQHNISIHWHGIRQLRTGWADGPmYVTQCPIQTGNSYVYNFTIVGQRGTLWWHAHISWLRSTLHGPIVILPKLGVPYPFTKPYKEVPIIFGEWWNADPEAVIKQALQTGGGPNVSDAYTFNGLPGPLYNCSAKDAFKLKVKSGKTYLLRLINAALNDELFFSIANHTLKVVDADAVYVKPFETDTILITPGQTTNVLLKTKPHFPNATFFMTARPYVTGLGTFDNSTVAGILEYESPSKTLHSTLPMKKLPLFKPILPmLNDTSFATKFSKKLRSLANAQFPmNVPQKVDKHFFFTVGLGTNPCNKHNQTCQGPNGTMFAASVNNVSFVMPTTALLQAHFSGQSNRVYSSN…
>pm__Pm000700
MASAFPLSPmFVAAFLLALSCFWSLPEFSAAAASGVTRHYKFDIKLKNVTRLCQTKSIVAVNGKFPGPRIIAREGDRILVKVVNHVQNNISLHWHGIRQLQSGWADGPSYITQCPIQTNQSYVYNFTITGQRGTLFWHAHISWLRATVYGPLIILPKHNASYPFPKPHKEVPIIFGEWWKADPEAVIRQALQTGAGPNVSEAYTINGLPGPLYNCSKKDTFRLKVKPGKTYLLRLINAAVNDELFFSIANHSLTVVEADALYVKPFKTDILLITPGQTTNVLLRTKPSYPNATFLMLARPYFTGMGTFDNSTVAGILEYKNPSNPSASTSLKNPPLLKPTLPQINATSFVANFSAKFRSLANSKFPmNVPKTVQKRFFFTVGLGTNPCPKNQTCQGPNN…
>pm__Pm002678
MGSPQFPCFTSMAALLFSFFIAASWMPEFAAGKTRHYTFNIKYHNVTRLCNTRSILSVNGKFPGPRLVAREGDQVLIKVVNHVSNNITIHWHGIRQLQTGWADGPmYITQCPIQTGQAYTYNFTITGQRGTLLWHAHISWLRSTLHGPIIILPKRNESYPFVKPYKEVPIILGEWFNVDPEAVISQALQTGAGPNVSDAYTINGLPGPLYNCSSRDVFKLKVEPGKTYLLRLINAALNDELFFSIANHSLTVVEADAVYTKPFETDILLIAPGQTTNILLKTKPTSPNATFLILARPYFTGGGTLDNTTTAGILEYKHPNTTHHTSIKALPLFRPSLPPINATKFVNVTQFVDNLAKKFRSLATKQFPmNVPQTVDRRFFFTLGLGTSPCPQNSTCQGP…
>pm__Pm002675
MGSSLLPSTAFSMAIFFAVCAFLCVFPEPmLAKHARVTRHYKFNIKSQNVKRLCQTKSIVTVNGQFPGPRIIAREGDRLVIKVVNRVQHNLTLHWHGIRQLRSGWADGPmYITQCPIQTGQSYVYNFTITGQRGTLWWHAHISWLRATVYGPIVILPKRHIPYPFPQPFQEVPIIFGEWWKADTEAVISQALQTGSGPNVSDAYTINGLPGPLYNCSAKDTYKLKVKPGRTYLLRLINAALDNELFFSIANHTVTVVEADAVYIKPFKIQTVLITPGQTTNVLLRTKFKSPKATFVMAARPYVTGPmAFDNSTTTGLLEYETSSVKANKNKKKLPLLKPVLPKLNDTLFSMNYNKKIRSLANAKFPmNVPKAVNKNFFFTVGLGVSTCSKKQTCQGPNN…
>pm__Pm000528
METVPLIRALVLVACLLFPmSVECMVRHYKFNVVQKKTSRLCSSKPIVTVNGRYPGPTIYAREDDTVLIKVVNHVKYNVSIHWHGIRQLRTGWADGPmYITQCPIQPGQNYVYNFTVTGQRGTLWWHAHILWLRATVHGALVILPKLGVPYPFPmPQKEVVVILGEWWKSDVESVINQALKSGSAPNVSDAHTINGHPGPLSTCSSQGGFKLPVRPGKTYMLRIINAALNEELFFKIANHKLTVVEVDAVYTKPFKTDTVLIAPGQTTNVLLSTNHGTGKYLVAASPFMDNPTILVDNKTATATLHYMGTLESTRTTLTAPPPQNATLVATKFTNSLRSLNSVKFPmRVPLKIDHSLLFTVGLGLHTCASCANGNRLVADINNVTFVMPKISLLQAHFF…
>pm__Pm026641
MTSSCWNRFFCGLVFLCFGFLGSITSPmEAAIKKYQFDVQVKNVSRLCHAKSIVTVNGRFPGPTIYVREGDRVVVNVTNHAQYNMSIHWHGVKQYRNGWADGPmYITQCPIQTGSSYTYDFNVTGQRGTLWWHAHILWLRATVYGAIVIMPKQGTPFPFPQPHREAEIILGEWWNVDVEEFVKKANNLGLAPNTSDAHTINGKPGPLFPCSEKHTFVMEVEQGKTYLLRIINAALNDELFFAIAGHNLTVVEVDAVYTKPFTTQAILIAPGQTTNVLVQANQASGRYFMATRPFMDAPVPIDNKEATGIFQYRGIPNTVLPSLPQLPmSNDTSFALSYGKTLKSLNTPNFPmNVPLKVDRKLFYTIGFGKESCPTCLNGTRFVASLNNISFEMPQVGLL…
>pm__Pm002537
MAAMPLVTLYKFTLASHDHEQQQQYQDKQLRTERSFSSVTIAGRNRERESSDKWSCGFDFSCFFWRAFFRVWLRAESDTTSLILCSTKPIVTINGRFPGPTLYAREDDTVLVKVTNHVKYNVSIHWHGVRQLRTGWADGPmYITQCPIPPGQSYVYNFTITGQRGTLLWHAHILWLRATVHGALVILPKRGVPYPFPmPHKEVNVILAEWWKSDTEAVINQALSSGIAPNVSDAHIINGHPGPVANCSSEGGFTLPVENGKTYLLRIINAALNEELFFKIAGHKLTIVEVDATYVKPFKTDTIVIAPGQTTNALITANQNSGKYLVAASPFMDSPIAVDNLTATATLHYSGTLATTPTTLTNPPPQNATQVANNFINSLKSLNSKKFPmKVPLKVDHNL…
>pm__Pm018877
MESCRLHLRAMLLLVVFLHPmFVQSLVRHYKFSVVFKNTTKLCSSKPTITVNGKFPGPTLYAREDDTVIVRVINHVNHNLTIHWHGVKQLGTAWADGPmYITQCPIQPGQNFIYNFTLTGQRGTLLWHAHTSWLRATLHGAIVILPKRGTPYPFPTPDEEKTVILAEWWKSDVEAVVNQSIKSGLPPNVSDAHTINGHAGPVPGCSSQGGYTLHVESGKTYLLRIINAALNDDLFFKIAGHNLTVVEVDASYTKPFQTDTIFISPGQTTNAILTANRRIGKYLIAASPFMDAPVGFDNLTSIASLRYKGTPmNPKAFLTSIPPQNATPVTNTFMDSLRSLNSKQYPmNVPLTIDHSLFFTIAVGVNPCATCVNGSKLVAAFNNVSFVMPTIALLQAYYY…
>pm__Pm000176
MKTSNLTLKRLCSCLLLGLLAFLAFFASFSAAETHYHEFVVQAKPVRRLCRTHNTITVNGQFPGPNLEVRNGDSLVIKVTNAARYNVTIHWHGLRQLRNPWADGPEYITQCPIQPGATYTYRFTIQDQEGTLWWHAHSRWLRATVYGALIIYPKLGSPYPFSMPKREVPLLLGEWFDRNPLDVQKLAAFTGGAPNASDAYTINGQPGDLYRCSKQETVRIPVDSGESILLRIINSALNQELFFSIANHRLTVVSADASYTKPFTTRVLMMGPGQTTDVLLTADQPPmHYYVAARVYETAQNAPFDNTTTTAILEYKSAACSSKKGQSPPPmLPLLPmFNDTATATAFTAQIKSPSQVKVPTQIDENLFFIVGLGLNNCTVPNSPRCQGPNNTRFAASMN…
>pm__Pm021766
MAKNNSFCWGSSALLFLCLFGHGLKQYRNGWADGPmYITQCPIRTGHSYTYNITITGQRGTLWWHAHIFWLRATVYGAIVILPKQGTGFPFLQPYKEANIVLGEWWNNDVEEVVKQGNKLGLPPNMSDAHTINGKPGPLFPCSEKHTYALEVEQGKTYLLRIINAALNDELFFAIAGHNLTVVEIDAVYTKPFTSQAILIAPGQTTNVLVQANQAPGRYFMAARPFMDAPVSIDNKTATGILQYKGIPNSVQPVLPQLPmLNDTAFALSFNAKLRSLNTAQFPmSVPLKVDRHLFYTIGLGINQCTTCLNGTQLTASLNNITFVMPQIGLLQAHYFNTKGVFTTDFPDRPPTPFNYTGAPLNANLGTKIGTRLSKLDFNSTVELVLQDTNLLTVESHPF…
>pm__Pm025096
MGYLWHGIRQLRTGWADGPmYITQCPIRGGKSYTYKFTVQYQRGTLWWHAHYAWQRASVYGAFIIHPRMPFPFSAPIQDEFPIIFGEWWNGDVDEVENEMVKYGGGPNISDAYTINGLPGPFYPCSNKDTFIKTVEHGKTYLLRVINAALNDELFFAVANHTLTVVEIDAVYTKPFTATAIMVAPGQTTNVLLTANQVPDSSGTFLMAAWPYLTSVFPFDNSTTAGFLRYKNTVTENIKHPQKMPSTFEPNKYNLPKMEDTNFVTKFSDKLRSLASPQYPCTVPKTIDKRVVTVVSLNLQDCPmNKTCKGYEDKRFFASMNNQSFVRPSLSILESHYNKLRNNEYSTDFPEKPLKPFDYTGVDPVSENMNTQFGTKILEVPFGTNLEIVLQGTSFLNVE…
>pm__Pm021770
MAKNNSFCWGSSALLFLSLVGFFSTPmKAALKTYQFDVQVKNVSRLCHSKPIVTVNGMFSGPTVYARKGDHFFSMHGLKQYRNGWADGPmYITQCPIKTGHSYTYNITITGQRGTLWWHAHIFWLRATVYGAIVILPKQGTGFPFLQPYKEANIVLGEWWNNDVEEVVKQGNKLGLPPNMSDAHTINGKPGPLFPCSEKHTYALEVEQGKTYLLRIINAALNDELFFAIAGHNLTVVEIDAVYTKPFTSQAILIAPGQTTNVLVQANQAPGRYFMAARPFMDAPVSIDNKTATGILQYKGIPNSVQPVLPQLPmLNDTAFALSFNAKLRSLNTAQFPmSVPLKVDRHLFYTIGLGINQCTTCLNGTQLTASLNNITFVMPQIGLLQAHYFNTKGVFTTD…
>pm__Pm002575
MARFAFVLACALALLASSVASGAIVEHSFNVNNLTVTRLCKEQSITVVNGSYPGPTIRVREGDTLVVHVFNQSPYNITIHWHGIFQLLSAWADGPVYVTQCPILPGHKYTYRFKITGQEGTLWWHAHVSWLRATVHGALIIHPKAGRSFPFPKPYKEIPVILGEWWNGNVVDIENEGLATGIAPNNSNAYSINGLPGDLYDCSQNQTYQVKVVKGKTYLLRIINAALNNQLFYKIANHNMTVVAIDATYTTPYITDVVVVAPGQTTDVLITANQQTGSYYMAATPYMSANINFDNTTTRGIIVYENSTSSSPIMPmLPNPGDTPTAHKFNTNITGLAGGPQWVPVPTNVDEHMFVTVGVNLELCPVNATCQGPFNNKLSASMNNESFQLPTNLSMMQAQ…
>pm__Pm030419
MGYNKMSWVFAFLGFMFLGGLSNANGAIHHYDFVLKETNFTRLCSTKSILTVNGSLPGPTITVRKGDTAFVNVHNQGLYGLTIHWHGVKQPRNPWSDGPESVTQCPIAPGTNFTYEVIFSSEEGTLWWHAHSDWTRATVYGAIVILPmLNTTYPFATPDAQETLILASWFKGDVMEIIEEALASGGDPNSSDAFLINGQPGDLYDCSNETTYRLLVDYGKTYLLRVINAVMNEEQFFALANHTLTVVAQDAAYIKPITTSYIMITPGQTMDILVTANQPPSHYYIASKAYVDGSVPFNNSTTTAIVQYNGNYSAPSTTPFPTLPDYDNQTAADNFTSQIRALASKEHPISVPLEIHSKIVISIAINERICPNSNCSGPHNNALSASLNNISFELPSIDI…
>pm__Pm030282
MEFKKMSWVLACVGFMFLGLCKAFDTHYYDFVLTESNFTRLCETKTILTVNGTLPGPTITVRKGDTAFVNVHNQGSYGVTIHWHGVKQPRNPWYDGPENVTQCPIQAGSNFTYKVIFSTEEGTLWWHAHSDWSRATVYGAIIILPmLNTTYPFATPDGEETLVLGSWYKGGVNEIIANALATGGDPNVSDAFTINGEPGHLYKCSNATTYRWVVDYGKTYLLRLINAVLNEEMFFAIANHNLTVVAQDAAYIKPITTSYLMITPGQTMDILVVANQSPSHYDVASTPFVDGDVAYNNSTTTAILQYNGSTTPSTIPTPILPDFDDGTAASNFTTQVRALASKDYPINVPLNITHTLFISVSVNERICANSSCDGPDGNALAASLSNISFVTPSIDILQA…
>pm__Pm018341
MANLHTSFTIVLSFLFIYGYNYNVHVMAQWPSGGSTRFYDFKVQTKRVTKLCSTKDMVTINGKFPGPSVYAQEDDRIIVNVTNETPFNITIHWHGVRQKLSCWFDGPSYITQCPIQAGQSFTYEFTMVKQKGTFFWHAHVSWLRATVYGALIVYPKAGVPYPFKAPYEEHTLILGEYWLQDVVQLERATAASGGPPTPTNAYTINGHPGPNYNCSNNDVYQIDVVSGKTYLLRLIHAGLNMENFFAIANHKLTIVEADAEYTKPFTTDRVMLGPGQTMGVLVTADQSPGKYSMAMGPYMSAKGVKFQNISSIAYFQYSGAVPNSLSLPmKLPCFNDNLAVKTVMDGLRSLKPVNVSRQIDTDLFVTIGLNVQKCHSKTPKQNCQGLNNGVMAASMNNIS…
>pm__Pm002495
MLAMKILISLQLLGLTLLCVGIFHCQAWPRYTFVVDETPYGRLCSTKNILTVNGQFPGPTLYAHTGDTIIVDVYNKGNRNITIHWHGAKQPRNPWSDGPDYITQCPIQPGGRFTQTIIFSSEEGTLWWHAHSEWDRATVHGAMVIFPKKGATYPFPKPHAEFPIILGEWWKEDIGQLYNETIQSGGDPNISSAFLINGQPGDLYPCSKPDTFKLMVDYGKTYLLRLINSAAQEILFFSIANHKVTVVGSDASYTKPFSSDYVTISPGQTIDLLFTADQSPNHYYIAAKAYVGGAGILYDNTTTTAILQYNGNYTSTSTPSLPNLPSHNDTKASVHFTGSLRSLADKNHPVDVPRNITTPLFYTLSVNTRPCLNNSCAGPNGTRLAASVNNISFVDPSID…
>pm__Pm022598
MEFKKMSWVLACVGFMFLGLCKANGNTHYYDFVLTELNFTRLCETKTILTVNGTLPGPTITVRKGDTAFVNVYNQGSYGVTLHWHGVKQPRNPWSDGPENVTQCPIQAGSNFTYEVIFSTEEGTLWWHAHSDWTRATVYGAIIILPmLNTTYPFTTPDGEETLVLGSWYKGDVNEIIEIALATGGDPNVSDAFTINGEPGDLVNACSNATTYRWVVDYGKTYLLRLINAVLNEEMFFAIANHNLTVVAQDGAYLKPIITSYLMITPGQTMDILVVANQSPSSYYVASHAFVDGDVAFNNRTTSAILQYNGSTTPSTIPTPILPDFADGTAASNFTTQVRALASKDYPINVPLNITHTLFISVSVNERICPNSSCDGPDNNALAASLNNISFVTPSIDIL…
>pm__Pm030281
MEFNKMSWVLAFLGFMFLGRICKADGATHFYDFVLQETNFTRLCSTKSILTVNGSLPGPTITVQKGDTAFVNVHNQGLYGLTIHWHGVKQPRNPWSDGPENITQCPIPmGTNFTYEIIFSTEEGTLWWHAHSDWSRATVYGAIIILPmANTTYPFATPDAQETLILGSWFKGDVMEIIEDALATGGEPNIADAFTINGQPGDLYSCSNETTYRWLVDFGKTYLLRVINAVMNEEKFFAIADHNLTVVAQDAAYIKPITTPYIMITPGQTMDILVTANQPPSHYYIAGTSFVDGNVAFHNGTTTAILEYNGNYSTPSTTPFPTLPDHDDDTAAENFTKQVRALASKDHPISVPLNISTSMYIAVSINERICTNSSCAGPDGNALAASLNNISFQTPSNSI…
>pm__Pm030280
MDFNQRSWVLAFLGFMFLGGICKADGATHFYDFVLKETNFTRLCSTKSILTVNGSLPGPTITVQKGDTAFINVHNQGLYGLTIHWHGVKQPRNPWSDGPENITQCPIPmGTNFTYEIIFSTEEGTLWWHAHSDWSRATVYGAIIILPmANTTYPFATPDAQETLILGSWFKGDVMEIIKDALATRGEPNISDAFTINGQPGDLYSCSNETTYRWLVDFGKTYLFRVINAVMNEEQFFAIAGHNLIVVAQDAAYIKPITTPYIMITPGQTMDILVTANQTPSHYYIASTSFVDGHVKFHNGITTAILEYNGNYRTPSTTPFPTLPDHDDDTAAENFTKQVRALAGEDHPISVPLNISTTMYIAVSINKRICADSSCAGPYGNALSASLNNISFQTPSNSI…
>pm__Pm004088
MIIKVYNKANYNITFHWHGVKQPRNPWSDGPEYITQCPIRPGNKYTYKIEFTTEEGTMWWHAHSGWARATVHGAILVYPKPGSHYPFSKPYAEVPIILGEWWKKNVMEIPRNANITGGEPILSDAYTINGKPGHLYPCSKSGIFEMTVEHGKTYLLRIISAVMDEELFFGIANHKMILVGRDGSYTKQIETSYIMIAPGQSMDVLLQANKSPSFYFMAARAYSSAIGAGFDKTMTTAIIKYQASYHEPPEFPHYKFPHLPPYDRTQASTDFTKRIRSLATKDHPTNVPLHVNTHLFFTISVNLLNCSNKPCTGPFGKRFAASVNNISFVAPSIDILRAYYHKIPGVFEKDFPKKPPKEFNYTGEDLPENLLTPSYCTKVVVLEYNASVELVLQGTNVLA…
>pm__Pm018994
MRTGWADGPEFVTQCPIRPGGSYTYRFTIQGQEGTLWWHAHSSWLRATVYGALIIHPKQGDSYPFTKPKRETTLLLGEWWNANPINVLRQSTRTGGAPNVSDAYTINGQPGDLYNCSSQDTIIVPIDSGETNLLRIINAALNQPLFFTVANHKLTIVSADASYTKPFTSRVLMLGPGQTTDVLITGDQPPmRYYLAARAYFSAQNAAFDNTTTTAILEYKSAPCSPNCTNGPmVKPIMPQLPmFNDTATASAFTTSFRSPRKVEVPTEIDENLFFTIGLGLNNCPKHFNQTRRCQGPNGTRFTASMNNVSFVLPNNISILQAYQQNIPGVFTADFPmNPPLKFDYTGNVSRSLWQPLSGTRGYKLKYGSRVQVVLQDTSIVTPENHPIHLHGYDFYILA…
>pm__Pm030418
MKCFKTMSFLAFMSIFLLQTEVLLCLVQGNVHYHEFILKDTNFTKLCSTKSALTVNESFPGPIIRAQKGDTVYVNVYNEGRYGVTLHWHGIKQPRNPWFDGPEYVTQCPIQPGTNFTYQILLSSEEGTLFWHAHSDWSRATVHGAFVILPANGTSYPFPKPDGEQVILFASWYKEDVMTLLDETLKSGGLTTSSDSYTINGEPGDFYLCSNETTYRMFVDYGKTYLLRIVNSVQNVDMFFAIADHNLTVVGADGAYVKPIVTSYIMITPGQTMDVLLTAKQSLGQYYMLASPYYDGEADDFDKSMASAIFQYNGNYTPPSSPIYPTYIPGYYDIDSARKFVTQFRSLASAEHPVDVPLNVTTRMFITISIGMLHCPNNSCAGPEGNRIASGLNNISFAN…
>pm__Pm022393
MIEVGKTNSALQILSLLLVFLIHCQGSTHYNWVKVKEATYTRLCITKKISTVNGKFPGPVLQAPKGDTIYVNVHNKGSHNITIHWHGVKQPRNPWSDGPEYITQCPIQPGDQFKQTIIFSNEEGTIWWQANNDWARATVLVHGAIFVYPTRGASYPFPKPHEQVQIILGQWWRRDVREVLEEFIRTGGAPNVSDAHTINGQPGDLYPCSKSETFKLLVDQNKTYLLCIVNATMNTIFFYSIANHNLTVVGVDGSYTKPVTTDYMTISPGQTLDALLITNQQVGQYYMAARAYSSTLLIPFDNTTTTTIVEYKNIGNNFTPFSSTPPLLYLPYYNDTNAAVTFFDSLKSLANEHHPIGVPIKITNRLVSAVSIDTFPCPKNSCAGPNGTRLAASMNNISF…
>pm__Pm019611
MKILISLQLLGLTLLCVGIFHCQAWPRYTFVVEETPYRRLCSTKNILTVNGQFPGPTLYARMGDTIIVDVYNKGNRNITIHWHGVKQLRNPWSDGPmYITQCPIQPGGSFTQTIMFSSEEGTLWWHAHSDWDRATVHGAIVIYPNRGATYPFPKPHAEFPIILGEWWKEDIGQLYNETIQSGGDPNISSAFLINGQPGDLYPCSKPDTFKLMVDYGKTYLLRLINSAMQEILFFSIANHKVTVVGSDASYTKPFSSDYVTISPGQTIDLLFTADQSPNHYYIAAKAYVGGAVVYDNTTTTAMLQYNGNYTSTSTPSLPNLPYYHNDTKASVHFTGSLRSLADKNHPIDVPRKITTPLFYTLSINTLPCLNNSCAGPNGTRLAASVNNISFVNPSIDILQ…
>pm__Pm021696
MLRQGIVTPTIFTITGQRGTLWWHAHIFWLRATVYGAIVILPKQETGFPFPQPYKEANIVLGEWWNNNVEEVVKQGNKLGLPSNMSDAHPINDGKPGPLFPYTYALEVEQGKTYLLRIINAALHDELFFAIAGHNLTVVETDAVYTKPFTSQAILIVPGQTTNILVQAKQAPDRYFMAARPFMDAPVSIDNKTATRILQYKGIPNTVQPVLLQLPmINNTVFALSFNAKLRSLNTARFPmSVPLKFDQRLFYTIRLGINQCTTCLNGTQLTASLNNITFVMPQIGLLQAHYFNTKGVITTDFPDRPLTPFNYTGAPITANLGTKLGTRLSKLAFNSTVELESHPFDLHGYNFFVVGTGVGNFDPKKDPmKYNFGGSSRKKHNRSSYQWLGCHKV
>pm__Pm011108
MVEILAYRSWVKLLVLCHFISLVAISTVEARIRHYRWEVKYEYKSPDCFKKLAITINGETPGPKILAQQGDTIVVELKNSLITENVAIHWHGIRQIGTPWSDGTEGVTQCPIFPGDTFIYKFVVDRAGSYLYHAHYGIQREAGLYGSITVSVPNGESEPFAYDYDRSIILNDWFHKSTYEQAAGLSSIPFVWVGEPQSLLINGRGRFNCSLLATPSLEAGVCNATNPECSPYVLTVIPGKTYRLRIGSLTSLSALSFQIEGHNMTVVEADGHYVEPFQTKNLYIYSGETYSVLITANQDPSRNYWVTTNVVSRKPmTPTGLAILNYYPKYFKKSPPTLPTTDPLWNDTAPRLAQSLAVKAHKSFIHSPPLTSDKVIVLLNTQNKIDGYYRWSLNNVSFS…
>pm__Pm001926
MSTSQFLFLSLVEVPmVEARIRHYKWEVKYEYKSPDCFKKLVITINGRSPGPTILAQQGDTIIVELTNSLWTENVAIHWHGIRQIGTPWSDGTEGVTQCPIVPGDKFKYQFVVDRPGTYLYHAHYGMQREAGLYGSIRVALPDGESEPFSYDYDRSIILNDWFHKSTYENAVGLSSLKFAWVGEPQSLLIQGRGRFDCSTLTTPSLDPEVCNATNPECSPYAMTVVPGKTYRLRVASLTSLSALSFQIEGHNMTVVEADGHYVEPFVVKNLFLYSGETYSVLIKADQDPSRNYWMTTNVVSRNATTPPGLAILNYYPNHPRRSPSAVPPmGPmWDNVRARLDQSLAIKSHQGFIHTPPPTADRVIVLLNTQNKVNGYVRWSVNNVSFTHPHTPYLIALK…
>pm__Pm001657
MATSRRLIILSVLVCLLLVEASEGSKARHYKWDVEYFFWSPDCVENVVMGINGQFPGPTIRAKAGDMVVVELTNKLHTEGVVIHWHGIRQFGTPWADGTASISQCAINPGETFIYRFKVDKAGTYFYHGHFGMQRSAGLYGSLIVDVEDGKKEPFHYDGEFDLLLSDWWHQSVHHQEVGLSSKPFRWIGEPQTLLINGRGQYNCSLAAHYSNSSSSQCRLRGREQCAPPILHVLPNKIYRLRIASTTALASLNLAIGNHKMVVVEADGNYVQPFAVDDLDIYSGESYSVLITTNQDPSNNYWLSVGVRGREPKTQQGLTILNYHPNSASKLPmSSPPVTPLWNDYNHSKSFTNKIFASMGSPKPPRNYDRRITLLNTQNKLNGYTKWAINNVSLTLPPT…
>pm__Pm023554
MASLSFLAVFLVHICLFASFSSAEDPNIYHEFEVSYITASPLGVPQQVIAINGNFPGPTINVTTNNNVIVNVRNKLDENLLITWAGIQQRRSSWQDGVPGTNCPIPPKWNWTYNFQVKDQIGSFFYFPSLNLQRASGGFGGFIINNRAIIPIPFATPDGDITILIGDWYTRNHTALRKALDAGKDLGIPDGVLINGKGPYQYNNTLVPDGIDYATFEVKPGKTYRLRVHNVGVSTTLNFRIQNHNLLLAESEGSYTVQQNYTSLDIHVGQSFSFLVTMDQNASSDYYVVASARFVNETHWKKVTGVAILHYTNSKGKAAGPLPEAPNDEFDKTYSMNQARSIRWNVSASGARPNPQGSFRYGSINVTDVYVLKNKPPVVINGRRRTTLSGISFVNPSTP…
>pm__Pm018452
MASTGYHRRLIACAMLIAAALVAQANAIHIYLEWNVTLDSTIKPVSQDQPVIAINGLFPGPLINTTTNDFVHVNVFNNMDEPLLFTWNGIQQRLNSWQDGVSGTNCPIQPGTNWTYVFQTKDQIGSFFYFPSINFHKAAGGFGPIRVINRDVIAVPFPKPEAEFDLLIGDWFYDSYKSTRAMMCTHLGAYYTIPDIILMNGKGPLGNPMSKAYESFNVTQGKTYRLRISNVGNALSFNFRIQNHQMVLVETEGSYTDQITLDSLDVHVGQSYSVLVTANQNDADYYMVASPKLINASDFTSLVGIGVLHYSNSISQVSGPLPVGPDPFDLHFSVNQAKSIRWNLTAGAARPNPQGTFNVSNVTLSQTFILQSSIADLYDQIPRYVVNNVTYSTPETPLK…
>pm__Pm019491
MALFGLSLFTLFSLTHIALLSTLCSAADPTVSYDFRVSYITASPLGVPQRVIAVNEKFPGPPINATTNNNVIVNVQNELDEDLLLTWSGIQMRRNSWQDGVLGTNCPIPPKWNWTYQFQVKDQIGSFFYFPSLNFQRAAGGFGSFHINNREIIAIPFNKPDGDIFITIGDWYTRNHTALRTALDAGKDLGMPDGVLINGKGPYEYNNTLVPDGIQFETINVDPGKTYRLRVHNVGISTSLNFRIQSHNLLLAETEGHYTMQQNYTNFDIHVGQSYSFLITTDQNASSDYYIVASARFVNESLWQRVTGVAVLHYSNSKGPmSGALPDPPNDVYDKTWSMNQALSIRQNGSASGARPNPQGSFHYGSINITDTYVLKTVPPQIINGKLRATLNGISFSNL…
>pm__Pm020770
MPSSSFFNLVILLCSLGVALGGDPYVFFDWTVSYITASPLGVEQQVIGINGEFPGPILNVTTNWNVVINVKNHLDEPLLLTWNGIQHRKNSWQDGVSGTNCPIPmGWNWTYEFQVKDQIGSFFYFPSLNFQRASGGYGGITINNRAVIALPFAVPDADITLFITDWYTKSHKELRKDVESGTSLGIPDGVLINGISPFRFDGGLIKGGNPFLAVNVEQGKTYRFRVHNVGISTSLNFRIQNHNLLLVETEGSYTVQQNYANMDIHVGQSFSFLVTMDQNASSDYYIVASPRFVNSSLWARATGVAVLHYSNSQGPmSGPLPDPPNDYDTYFSMNQARSIRWNVSAGAARPNPQGSFKYGEITVTDVYVILNRPPELINGKWRTTLNGISYLPPSTPLNL…
>pm__Pm000050
MSRMMLMLLLCLSVGTISVVHCGNPYLFFTWNVTYGTLSPLGVPQQVILINGQFPGPNINSTTNNNIVLNVFNNLDEPFLVTWHGLQQRKNSWQDGTLGTMCPIPPGTNYTYQFQVKDQIGTYMYYPTTAMHKAAGAFGGLRVNSRLLIPVPYADPEDEYTVLIGDWFTKSHTQLKKLLDGGRSMARPDGVLINGKSSKGDGKDEPLFVMKPGKTYKYRICNVGLKNTLNFRIQGHSMKLVELEGSHTVQNTYDSMDVHLGQCFSVLVTADKDPKDYYMVASTRFTKSVLTGKGIIRYENGKGPmSPELPKAPVGWAWSLNQFRSFRWNLTASAARPNPQGSYHYGKINITRTIKLVNSASKVDGKLRYAINGISHVDPETPLKLADYYKVYDKVFKFD…
>pm__Pm000051
MSSVMHMLLLCLSAGVISVVRGEDPYLYFTWNVTYGTISPLGVPQQGILINGQFPGPNINSTSNNNIVLNVFNNLDEPLLFTWSGVQQRKNSWQDGTLGTMCPIPPGQNYTYRFQVKDQIGSYFYYPITAMHRASGGFGGLRINSRLLIPVPYADPEDDYTVLIGDWYAKSHTALKKHLDSGRSMGRPDGVIINGKSAKGDGKDEPLFTMKPGKTYKYRICNVGLKNSLNFRIQGHPMKLVEMEGSHTMQNTYESLDVHLGQCFSVLVTADKDPMDYYMVASTRFTKKVLTGKGIMRYENGNGPmSPELPEAPVGWAWSLNQFRSFRWNLTASAARPNPQGSYHYGKINITRTMKIVNSATKVDGKLRYAINGVSHVDPETPLKLAEYYGVADKVFKYD…
>pm__Pm026479
MEKKAVLLHLVCGVLAVFSVAVVKAEDPYKFYTWTVTYGTRSPLGVPQQVILINGQFPGPRLDVVTNDNIILNLINKLDQPFLLTWNGIKQRKNSWQDGVLGTNCAIPPNSNYTYKFQTKDQIGSYTYFPSTQLHRAAGAFGAINIYERPRIPIPFPNPDGDFTLLVGDWYNTSHKALQQTLDSGKSLPFPmGVLINGQTSNTFTGDQGKTYMFRISNVGLSTSLNFRIQGHSLKLVEVEGSHTIQNTYDSLDVHVGQSVAVLVTLNQPPKDYYIVASTRFTKLVLTATSVLHYTNSHTPVSGPVPmGPTYQIHWSVQQARTFRWNLTANAARPNPQGSYHYGKVTTTKTIILANSAPLINEKQRYAFNRVSYVNPDTPLKLADYFNIPGVYSSDSIQT…
>pm__Pm015098
MQGILINGQFPGPQIESVTNDNLIINVFNSLDEPFLLSWNGVQQRRNSWQDGVFGTNCPIPPGQNFTYVLQVKDQIGSYFYFPSLGFHKAAGGFGGIKIASRSVIPVPFPPPmGDFTILAGDWFSKNHTDLKAILDSGNNLPLSDGLLINGRGSNGFTFTVDQGKTYRLRISNVGLTTSINFRIQGHKMLLVEVEGTHSLQNTYSSLDIHLGQSYSVLVTADQPmQDYYIVVSTRFTSQVLSTTSILHYSNAAGSVSGPPPGGPTTQIDWSLEQARSLRRNLTASGPRPNPQGSYHYGLINTTRTIRLTSSAPIIDGKQRYAVNSVSFIQPDTPLKLADYFKISGVFSIGSIQDNPTGGGAYLQTSVMNADFRGFAELVFENPEDTVQSWHIDGHSFFV…
>pm__Pm020941
MLLKFLAAFLLVLGFATAEDPYRFFDWNITYGDIYPLGVRQQGILINGQFPGPEIYSVTNDNLIINVHNSLPEPFLISWNGVQQRRNSYQDGVYGTTCPIPPGKNFTYTLQVKDQIGSFYYFPSLAFHKAAGGFGAIKILSRPRIPVPFPDPmGDYSILIGDWYKTDHKILKGILDRGHRLPFPDGIIINGRGPNGTYFTFDQGKTYRLRISNVGLQNSLNFRIQGHKLKLVEVEGTHTIQTTYESLDIHVGQSYSVLVTADQAPQDYYIAVSTRFTSQVLTSTAVFHYSNSARQVSGPIPmGPTTQTGWSLSQALSIRTNLTASGPRPNPQGSYHYGLVNVSRTIKLESSAAQVSGKQRYAVNSVSFIPmDTPLKLADYFKIGGVFKVGSISDNPTGQ…
>pm__Pm009669
MRECKLLSFAIVLVLFLVNGVNGEDPYRLFTWKITYGDIYPLGVKQQGILINGQFPGPQIDAVTNDNLVISVFNYLREPFLISWDGIQQRRNSWQDGVYGTNCPILPGKNFTYNIQVKDQIGSFFYFPSFLFHKAAGGFGGIRIWSRPKIPVPFPNPmGDFTVLAGDWYKTNHYILRRSFLEFGRNLPSPDGLLINGRGWNGYTFTVDQGRTYRFRISNVGLTTSINFRIQGHKLKLVEVEGSHTLQNIYDSLDIHLGQSYSVLVTADQPVQDYYVVVSSRFTPRVLTTTAVLHYSNSRKGVSGPLPWGPSTQVAWSLSQARSIRSNLTASGPRPNPQGSYHYGLIKPmRTIMLANSAPYINGKQRFAVNSVSYVQPDTPLKLADYFKIPGVFSVGSIP…
>pm__Pm000049
MSRMMLMLLLCLSVGTISVVHCGNPYLFFTWNVTYGTLSPLGVPQQVILINGQFPGPNINSTTNNNIVLNVFNNLDEPFLVTWHGLQQRKNSWQDGTLGTMCPIPPGTNYTYQFQVKDQIGTYMYYPTTAMHKAAGAFGGLRVNSRLLIPVPYADPEDEYTVLIGDWFTKSHTQLKKLLDGGRSMARPDGVLINGKSSKGDGKDEPLFVMKPGKTYKYRICNVGLKNTLNFRIQGHSMKLVELEGSHTVQNTYDSMDVHLGQCFSVLVTADKDPKDYYMVASTRFTNSVLTGKGIIRYENGKGPmSPELPKAPVGWAWSLNQFRSFRWNLTASAARPNPQGSYHYGKINITRTIKLVNSASKVDGKLRYAINGISHVDPETPLKLADYYKVYDKVFKFD…
>pm__Pm006120
MSLNFAGAAVSALLCLTALFSIVAAEDPYKFFEWNVTYGDIYPLGVRQKGILINGQFPGPDIHSVTNDNLIINVFNSLDEPFLISWNGIQQRRNSFEDGVYGTTCPIPPGRNFTYILQVKDQIGSFYYFPSLAFHKAAGGFGGIRILSRPRIPVPFPDPmGDYTVLIGDWYKSNHTSLRAHLDAGKKLPFPDGILINGRGPGGFSLNFEQGKTYRLRISNVGLQHSLNFRIQNHNLKLVEVEGTHTLQTTYSSLDVHVGQSYSVLVTADQPGQDYYIVASSRFTTPILTTTGTLHYTNSAGRVSGPPPGGPTIQVDWSLNQARSIRTNLTASGPRPNPQGSYHYGLINTTKTYVLENSAGQVNGKQRYGVNSVSFVPmDTPLKLADYFKIGGVFRVGSI…
>pm__Pm026480
MRPTIFLHFLVGILVSLSAFCIINAEDPYLYYTWTVTYGLVSPLGIPQKGILINGQFPGPTIEAVTNDNIIVNVINKLDEPFLITWNGIKQRKTTWQDGVLGTNCPIPPNTNWTYKFQAKDQIGTFNYFPSTKLHRAVGGFGGFNIAQRSVIAVPYPIPmGEFTLLVSDWYKNSHKVLQQTLDSGKTLPLPDGLLINGHHKSAIFTGEKGKTYKFRVSNVGIATSINFRIQGHTMTLVEVEGAHTLQEVYESLDVHPGQSVAVLVTLHGSLKDYFIIASSRFTKPILATTGYLRYAGSNTPmSGPLPIGPTYHIHWSMKQARTIRLNLTANAARPNPQGSFHYGTIPIVRRLVLANTAAKIGGKLRYAVNKISYVDPETPLKLADWLNIPGVFNLGTIK…
Note: mrna: Fragaria vesca; ppa: Prunus persica; Pm: Prunus mummer
